# Supplementary material for: 2,2-Dichloro-N-(3,4-dimethyl­phen­yl)acetamide
Source: Acta Crystallogr Sect E Struct Rep Online. 2009 Jun 17;65(Pt 7):o1607. doi: 10.1107/S1600536809022557 (PMC2969347; doi:10.1107/S1600536809022557)
Supplement: Supplementary file 2 [file e-65-o1607-Isup2.hkl]

# 
# h,k,l, Fc-squared, Fo-squared, sigma(Fo-squared) and status flag 
# 
data_I
_shelx_title ' G32 P21/C' 
_shelx_refln_list_code          4 
_shelx_F_calc_maximum      114.78 
_exptl_crystal_F_000       480.00 
_reflns_d_resolution_high  0.8002 
 
loop_ 
 _symmetry_equiv_pos_as_xyz 
 'x, y, z' 
 '-x, y+1/2, -z+1/2' 
 '-x, -y, -z' 
 'x, -y-1/2, z-1/2' 
 
_cell_length_a    11.9510 
_cell_length_b    10.5340 
_cell_length_c     9.3030 
_cell_angle_alpha  90.000 
_cell_angle_beta  111.260 
_cell_angle_gamma  90.000 
 
_shelx_F_squared_multiplier     1.000 
 
loop_ 
 _refln_index_h 
 _refln_index_k 
 _refln_index_l 
 _refln_F_squared_calc 
 _refln_F_squared_meas 
 _refln_F_squared_sigma 
 _refln_observed_status 
   2   0   0     7961.08     6286.02     18.56 o 
   3   0   0      149.11      152.90      5.11 o 
   4   0   0     1315.17     1271.74     12.84 o 
   5   0   0      249.68      290.29      5.00 o 
   6   0   0     1694.24     1696.00     17.23 o 
   7   0   0      798.42      771.75     13.24 o 
   8   0   0      755.94      673.58     14.01 o 
   9   0   0      877.27      817.24     16.28 o 
  10   0   0      461.88      427.27     13.22 o 
  11   0   0       24.81       37.28      7.56 o 
  12   0   0       77.72       89.27      9.41 o 
  13   0   0       44.15       35.32      8.23 o 
   1   1   0     1201.08     1240.59      6.49 o 
   2   1   0       35.71       44.38      1.46 o 
   3   1   0     2515.68     2442.73     12.70 o 
   4   1   0      619.68      596.60     13.58 o 
   5   1   0     1550.70     1646.17     23.51 o 
   6   1   0      100.56      112.92      4.37 o 
   7   1   0      179.56      180.96      5.49 o 
   8   1   0       41.91       42.94      4.94 o 
   9   1   0       86.65       75.76      8.52 o 
  10   1   0       48.44       61.08      7.00 o 
  11   1   0       72.03       89.81      6.46 o 
  12   1   0       48.19       45.59      6.27 o 
  13   1   0       20.53       20.64      6.20 o 
   0   2   0     1771.74     1919.60     41.80 o 
   1   2   0     5226.09     5243.53     17.57 o 
   2   2   0       67.66       67.34      1.35 o 
   3   2   0     1864.64     1825.72      8.11 o 
   4   2   0     2579.12     2552.10     33.03 o 
   5   2   0      412.27      458.97      6.28 o 
   6   2   0      123.88      116.62      4.28 o 
   7   2   0      192.11      198.25      5.65 o 
   8   2   0      519.26      509.42     10.02 o 
   9   2   0        6.70        4.09      4.88 o 
  10   2   0      301.49      304.20     10.10 o 
  11   2   0       39.94       30.09      5.25 o 
  12   2   0       12.01        7.76      4.92 o 
  13   2   0       21.12       28.27      5.74 o 
   1   3   0      324.38      324.27      3.82 o 
   2   3   0     2532.35     2406.45      9.82 o 
   3   3   0     1103.70     1083.08      4.42 o 
   4   3   0       19.10       27.77      1.39 o 
   5   3   0      667.33      710.93      6.86 o 
   6   3   0       13.88       15.63      2.13 o 
   7   3   0       62.47       68.66      4.40 o 
   8   3   0       30.99       35.66      4.52 o 
   9   3   0       60.82       72.37      7.47 o 
  10   3   0       21.66       15.72      4.80 o 
  11   3   0      110.04       99.10      6.46 o 
  12   3   0       57.59       55.89      6.45 o 
  13   3   0        5.43        7.35      6.24 o 
   0   4   0      762.05      779.91      4.48 o 
   1   4   0     2314.76     2190.69      8.58 o 
   2   4   0      446.54      484.37      3.94 o 
   3   4   0        0.13        1.71      0.96 o 
   4   4   0        3.52        2.09      1.31 o 
   5   4   0      196.47      191.35      2.60 o 
   6   4   0       27.01       22.68      2.38 o 
   7   4   0        1.77        1.20      3.56 o 
   8   4   0       68.17       64.79      5.01 o 
   9   4   0        2.11        1.68      4.03 o 
  10   4   0       69.82       61.01      5.56 o 
  11   4   0       38.68       38.19      5.24 o 
  12   4   0        5.52       12.14      5.07 o 
  13   4   0       37.67       48.80     10.08 o 
   1   5   0       27.47       21.56      1.03 o 
   2   5   0      518.74      519.40      3.83 o 
   3   5   0      515.93      524.83      2.80 o 
   4   5   0      381.24      355.21      2.86 o 
   5   5   0       25.35       25.49      1.52 o 
   6   5   0        2.93        0.61      2.30 o 
   7   5   0      260.20      251.10      9.51 o 
   8   5   0      173.07      177.94      9.21 o 
   9   5   0       70.46       57.58      7.97 o 
  10   5   0        5.23        0.38      6.44 o 
  11   5   0       62.10       61.59      6.16 o 
  12   5   0       62.47       61.31      6.17 o 
   0   6   0     1277.31     1355.62     10.44 o 
   1   6   0      364.89      409.12      3.45 o 
   2   6   0      452.06      423.81      3.65 o 
   3   6   0     1505.28     1483.64     11.38 o 
   4   6   0     1394.94     1385.18      6.13 o 
   5   6   0      786.41      803.92      5.70 o 
   6   6   0       43.20       51.34      2.99 o 
   7   6   0        3.29        3.94      3.09 o 
   8   6   0        6.77        3.96      3.33 o 
   9   6   0        0.02       -4.50      4.50 o 
  10   6   0       51.16       54.93     10.35 o 
  11   6   0       87.31       85.02     12.32 o 
  12   6   0       34.46       29.14      8.54 o 
   1   7   0      208.33      178.30      3.52 o 
   2   7   0       35.66       33.84      2.31 o 
   3   7   0       15.13       12.30      2.21 o 
   4   7   0       19.15       13.81      3.12 o 
   5   7   0        0.29       -2.17      3.05 o 
   6   7   0      380.53      395.14     10.60 o 
   7   7   0      127.30      126.46      8.53 o 
   8   7   0       45.45       55.31      5.20 o 
   9   7   0       28.73       39.58      7.72 o 
  10   7   0        3.85       12.51      5.10 o 
  11   7   0        1.13       12.03      5.64 o 
   0   8   0       63.42       68.78      4.39 o 
   1   8   0        2.06        1.64      2.38 o 
   2   8   0       88.81       80.66      3.13 o 
   3   8   0      155.65      148.28      4.76 o 
   4   8   0      374.90      363.40      6.33 o 
   5   8   0      269.35      241.44      5.49 o 
   6   8   0       25.14       24.93      4.53 o 
   7   8   0       53.99       52.43      7.38 o 
   8   8   0       33.10       34.17      7.93 o 
   9   8   0        0.00        7.79      6.67 o 
  10   8   0        0.28        0.37      8.45 o 
  11   8   0        0.31        4.47      9.02 o 
   1   9   0       27.62       21.00      3.42 o 
   2   9   0      168.75      158.61      5.03 o 
   3   9   0       24.18       23.23      3.36 o 
   4   9   0       49.82       38.21      3.76 o 
   5   9   0        2.71        1.76      3.33 o 
   6   9   0        8.78       11.24      4.52 o 
   7   9   0       21.86       20.98      6.86 o 
   8   9   0       22.36       15.66      7.99 o 
  10   9   0        9.56        8.01      7.23 o 
   0  10   0       24.07       27.97      7.03 o 
   1  10   0       97.47      102.00      4.64 o 
   2  10   0       11.75       14.11      3.64 o 
   3  10   0       10.97       14.31      3.65 o 
   4  10   0        8.97       13.94      3.64 o 
   5  10   0      166.04      175.58      7.08 o 
   6  10   0        0.59        0.99      5.00 o 
   7  10   0       15.90       21.10      8.04 o 
   8  10   0        0.18        4.29      7.56 o 
   9  10   0       11.24       33.40      9.62 o 
   1  11   0        2.81        3.48      5.57 o 
   2  11   0       17.88       17.24      4.00 o 
   3  11   0        2.23       -0.28      3.91 o 
   4  11   0       39.48       44.70      4.53 o 
   5  11   0        4.87        6.39     10.00 o 
   6  11   0       54.03       38.24      7.88 o 
   7  11   0       12.63       -0.24      8.34 o 
   0  12   0        2.52        2.29      6.57 o 
   1  12   0        5.53       15.38      5.68 o 
   2  12   0        1.40        9.51      5.12 o 
   3  12   0        0.06        9.27      6.02 o 
   4  12   0        2.82        0.00      4.45 o 
   5  12   0        4.96       15.87      8.40 o 
   1  13   0        3.90       17.84      5.93 o 
   2  13   0        1.96        6.91      6.14 o 
 -14   1   1       33.56       20.94      7.00 o 
 -13   1   1       28.60       24.07      5.55 o 
 -12   1   1        1.81        9.95      5.49 o 
 -11   1   1        7.94       15.46      4.97 o 
 -10   1   1      280.49      286.90      8.15 o 
  -9   1   1      367.56      392.50      8.35 o 
  -8   1   1      253.49      253.98      6.62 o 
  -7   1   1        9.85        7.54      3.59 o 
  -6   1   1        1.52       -0.43      0.91 o 
  -5   1   1      790.44      862.14      9.82 o 
  -4   1   1     1343.34     1361.18     28.83 o 
  -3   1   1      380.35      359.87      5.19 o 
  -2   1   1        3.62        4.58      1.68 o 
  -1   1   1       14.48       18.43      1.58 o 
   0   1   1     1042.39     1010.15      6.66 o 
   1   1   1     1553.64     1554.47      9.55 o 
   2   1   1     1589.54     1527.30      6.38 o 
   3   1   1     2944.77     2853.65     34.76 o 
   4   1   1     2598.25     2646.93     44.99 o 
   5   1   1      238.69      207.13      3.38 o 
   6   1   1      776.99      799.66     17.25 o 
   7   1   1      124.29      141.18      6.16 o 
   8   1   1        0.04        4.05      4.65 o 
   9   1   1       36.09       32.47      4.86 o 
  10   1   1       67.09       66.69      5.95 o 
  11   1   1       22.16       11.52      5.10 o 
  12   1   1       15.44       20.56      6.15 o 
  13   1   1       19.72       26.86      6.46 o 
 -14   2   1       16.74       -2.26      8.37 o 
 -13   2   1       11.55        9.95      5.36 o 
 -12   2   1       14.93       20.27      5.32 o 
 -11   2   1        6.26       13.28      4.79 o 
 -10   2   1       15.85       19.08      4.97 o 
  -9   2   1       34.62       40.45      5.00 o 
  -8   2   1      384.08      397.23      7.69 o 
  -7   2   1     1332.16     1288.53     17.59 o 
  -6   2   1     1367.11     1303.84     12.57 o 
  -5   2   1     2193.18     2145.25     11.19 o 
  -4   2   1     2324.99     2313.92      7.21 o 
  -3   2   1      175.34      177.85      2.55 o 
  -2   2   1       61.06       64.14      1.36 o 
  -1   2   1     3965.51     3781.06     24.62 o 
   0   2   1     2752.94     2893.92     19.06 o 
   1   2   1     3783.91     3731.85      9.55 o 
   2   2   1     3995.30     4020.60     12.90 o 
   3   2   1     6021.33     6088.29     18.46 o 
   4   2   1     1143.51     1166.09     10.43 o 
   5   2   1      153.69      214.77      3.62 o 
   6   2   1     1335.37     1317.03     15.57 o 
   7   2   1      798.90      842.45     10.42 o 
   8   2   1      234.02      250.86      6.95 o 
   9   2   1        5.19       -0.97      4.51 o 
  10   2   1        4.55       -0.43      4.81 o 
  11   2   1       72.18       70.34      7.63 o 
  12   2   1       28.39       32.20      6.15 o 
  13   2   1        1.81        2.55      5.75 o 
 -13   3   1      123.69      123.53      7.23 o 
 -12   3   1       90.00      105.47      6.55 o 
 -11   3   1       25.35       25.77      5.38 o 
 -10   3   1     1274.00     1238.73     16.21 o 
  -9   3   1       59.62       72.30      7.47 o 
  -8   3   1      723.50      710.07      9.59 o 
  -7   3   1       47.85       40.73      2.59 o 
  -6   3   1      265.11      261.70      2.49 o 
  -5   3   1     1729.66     1835.20     18.15 o 
  -4   3   1     1442.47     1473.64     13.40 o 
  -3   3   1      919.59      897.02      5.44 o 
  -2   3   1      412.42      413.50      3.79 o 
  -1   3   1      772.22      738.93      3.49 o 
   0   3   1    11564.54    11295.74     47.59 o 
   1   3   1     3728.28     3791.47     29.69 o 
   2   3   1     1156.95     1166.15      4.96 o 
   3   3   1     1489.56     1536.98     11.15 o 
   4   3   1     2851.21     2880.12     21.22 o 
   5   3   1       56.07       71.63      2.44 o 
   6   3   1       11.64       18.32      3.69 o 
   7   3   1       44.00       45.59      4.43 o 
   8   3   1        0.13       -0.35      4.27 o 
   9   3   1      146.75      127.99      9.69 o 
  10   3   1       60.57       56.21      5.51 o 
  11   3   1       29.69       30.22      5.33 o 
  12   3   1       14.92       14.09      4.74 o 
  13   3   1       23.51        5.23      5.74 o 
 -13   4   1        1.22       -2.99      4.57 o 
 -12   4   1        1.58       -2.29      5.43 o 
 -11   4   1        7.86       -0.93      5.22 o 
 -10   4   1      414.66      419.97      8.91 o 
  -9   4   1       47.95       47.54      4.61 o 
  -8   4   1      215.65      210.48      6.05 o 
  -7   4   1        1.70        1.75      1.83 o 
  -6   4   1       53.13       57.71      2.08 o 
  -5   4   1       85.71       83.51      1.96 o 
  -4   4   1       55.47       53.69      1.39 o 
  -3   4   1      234.57      200.47      2.48 o 
  -2   4   1      477.59      502.62      3.38 o 
  -1   4   1     1871.64     1931.83     11.55 o 
   0   4   1     1427.86     1371.37     19.08 o 
   1   4   1     1931.00     1872.12     10.54 o 
   2   4   1      111.46      118.32      2.35 o 
   3   4   1     1009.30     1071.12     11.28 o 
   4   4   1      338.36      386.14      4.05 o 
   5   4   1       57.40       49.27      2.90 o 
   6   4   1      531.84      536.13      7.06 o 
   7   4   1      452.91      424.18      8.37 o 
   8   4   1       92.58       91.56      4.98 o 
   9   4   1      169.62      148.04      5.06 o 
  10   4   1        0.14        2.72      3.85 o 
  11   4   1      100.72      111.35      6.72 o 
  12   4   1        6.76        4.11      4.99 o 
 -13   5   1       94.72       97.93      7.20 o 
 -12   5   1       78.60       71.62      6.27 o 
 -11   5   1       26.00       21.39      4.99 o 
 -10   5   1        4.26        4.50      4.59 o 
  -9   5   1        3.10        3.65      3.86 o 
  -8   5   1        6.07        8.40      3.89 o 
  -7   5   1       44.97       40.62      3.17 o 
  -6   5   1      648.73      620.84      4.83 o 
  -5   5   1      106.85      115.01      1.95 o 
  -4   5   1     2127.23     2115.23      9.10 o 
  -3   5   1        0.94        3.60      1.29 o 
  -2   5   1      333.41      352.97      3.20 o 
  -1   5   1      594.09      612.01      4.00 o 
   0   5   1     1538.34     1535.12     10.25 o 
   1   5   1       34.77       33.66      1.13 o 
   2   5   1      107.17      111.45      1.49 o 
   3   5   1       79.10      105.41      2.91 o 
   4   5   1      203.32      188.63      3.22 o 
   5   5   1      759.05      722.55     10.00 o 
   6   5   1      130.34      128.35      4.09 o 
   7   5   1      207.89      198.81     14.59 o 
   8   5   1      137.07      150.95      6.31 o 
   9   5   1       18.97       19.93      4.70 o 
  10   5   1      101.59      104.24      7.72 o 
  11   5   1       29.75       25.15     11.81 o 
  12   5   1       25.39       29.27     13.87 o 
 -12   6   1      110.44      125.72     17.16 o 
 -11   6   1       11.22       36.79     21.57 o 
 -10   6   1        8.44        7.83      6.76 o 
  -9   6   1       46.29       48.14      7.77 o 
  -8   6   1      139.54      138.06      8.30 o 
  -7   6   1      147.58      150.25      4.37 o 
  -6   6   1       26.74       20.42      2.56 o 
  -5   6   1      252.52      235.19      3.31 o 
  -4   6   1        0.50       -0.19      1.40 o 
  -3   6   1        0.09       -0.65      1.43 o 
  -2   6   1       14.74       14.16      1.49 o 
  -1   6   1        0.68       -0.55      1.44 o 
   0   6   1     1125.77     1221.71      7.89 o 
   1   6   1      231.88      203.43      3.60 o 
   2   6   1      500.75      465.98      5.23 o 
   3   6   1       12.42       19.12      2.63 o 
   4   6   1      255.26      237.86      5.62 o 
   5   6   1        2.93       -0.17      2.89 o 
   6   6   1       24.51       13.66      7.01 o 
   7   6   1       38.53       30.42      4.88 o 
   8   6   1      112.78      115.25      5.72 o 
   9   6   1        0.20        7.18      4.88 o 
  10   6   1       91.57      116.96     10.64 o 
  11   6   1       29.57       30.09      6.36 o 
 -12   7   1        0.65        6.76      5.38 o 
 -11   7   1        0.74       -2.25      3.93 o 
 -10   7   1       29.70       20.55      5.85 o 
  -9   7   1       39.62       40.03      5.92 o 
  -8   7   1      109.35      103.36      5.57 o 
  -7   7   1       53.15       56.33      3.55 o 
  -6   7   1        2.39        3.55      2.87 o 
  -5   7   1        0.06        0.68      2.00 o 
  -4   7   1        4.32        4.50      1.91 o 
  -3   7   1       63.16       63.10      2.29 o 
  -2   7   1       30.08       31.01      2.36 o 
  -1   7   1       66.74       57.94      2.61 o 
   0   7   1      152.21      163.21      3.39 o 
   1   7   1      185.31      174.27      3.44 o 
   2   7   1      269.44      267.71      5.20 o 
   3   7   1       16.30       15.42      3.10 o 
   4   7   1      125.40      110.47      5.90 o 
   5   7   1      422.14      401.22     11.82 o 
   6   7   1       79.86       74.03      7.37 o 
   7   7   1        2.06       -1.51      6.74 o 
   8   7   1       32.10       38.77      4.96 o 
   9   7   1       69.64       75.31      9.52 o 
  10   7   1       72.58       78.79      6.43 o 
  11   7   1       11.25        7.78      5.77 o 
 -11   8   1       43.04       70.60     10.53 o 
 -10   8   1       20.16       46.14      9.32 o 
  -9   8   1       68.50      103.61      8.97 o 
  -8   8   1        3.84       15.46      7.52 o 
  -7   8   1        0.11        1.26      4.17 o 
  -6   8   1       36.47       36.68      4.60 o 
  -5   8   1        9.72        6.53      3.16 o 
  -4   8   1      164.66      157.43      3.89 o 
  -3   8   1      480.32      492.35      7.27 o 
  -2   8   1      943.00      903.75      7.41 o 
  -1   8   1       76.89       66.27      3.01 o 
   0   8   1      574.28      627.00      6.21 o 
   1   8   1       21.13       21.85      3.29 o 
   2   8   1       21.02       14.42      3.41 o 
   3   8   1        3.04        1.29      3.19 o 
   4   8   1       58.51       73.79      4.83 o 
   5   8   1        3.33        2.47      5.47 o 
   6   8   1      258.08      280.20     11.17 o 
   7   8   1       38.83       44.83      7.31 o 
   8   8   1       18.48       19.16      7.06 o 
   9   8   1       10.85       -2.74      6.38 o 
  10   8   1       12.32        3.65      8.15 o 
 -10   9   1        4.91       15.72      9.13 o 
  -9   9   1        0.60        0.96      6.90 o 
  -8   9   1        4.68        8.78      6.42 o 
  -7   9   1        5.03        0.12      4.49 o 
  -6   9   1       11.81        8.13      4.44 o 
  -5   9   1      186.13      170.62      5.22 o 
  -4   9   1       14.04       18.28      4.16 o 
  -3   9   1       13.97       12.55      3.28 o 
  -2   9   1       18.83       20.41      2.72 o 
  -1   9   1       93.17       96.93      6.44 o 
   0   9   1      250.03      266.90      7.49 o 
   1   9   1        7.22        4.72      3.17 o 
   2   9   1      122.20      121.24      4.73 o 
   3   9   1      119.77      115.20      5.74 o 
   4   9   1        4.12        9.79      3.97 o 
   5   9   1      291.93      286.82     11.44 o 
   6   9   1        0.63        0.00      6.17 o 
   7   9   1       52.75       65.27      8.75 o 
   8   9   1       14.67       37.44      8.26 o 
   9   9   1       26.87       46.68      9.27 o 
  -9  10   1        1.61       -3.46      6.80 o 
  -8  10   1        0.06       -2.87      6.33 o 
  -7  10   1        0.44        6.66      4.96 o 
  -6  10   1       65.78       73.34     10.64 o 
  -5  10   1       10.61        6.02      4.60 o 
  -4  10   1        0.07       -2.84      3.66 o 
  -3  10   1        0.00        3.48      3.42 o 
  -2  10   1        9.34        8.06      6.31 o 
  -1  10   1       31.71       33.51      6.48 o 
   0  10   1        0.01       -0.53      3.49 o 
   1  10   1        5.52        6.63      3.49 o 
   2  10   1       21.78       16.35      3.59 o 
   3  10   1        8.37       10.14      4.94 o 
   4  10   1       68.52       61.32      7.05 o 
   5  10   1       46.11       48.89      7.57 o 
   6  10   1        1.37       -3.87      7.14 o 
   7  10   1        0.81       -4.21      7.09 o 
   8  10   1        2.82       -8.17      8.17 o 
  -8  11   1        4.83       18.02      6.96 o 
  -7  11   1        9.60        7.31      6.69 o 
  -6  11   1       34.97       31.15      6.52 o 
  -5  11   1      236.73      232.48      8.17 o 
  -4  11   1      177.52      189.07     11.20 o 
  -3  11   1       14.64       13.36      5.13 o 
  -2  11   1        1.65        0.98      4.85 o 
  -1  11   1        1.92       -4.45      5.16 o 
   0  11   1        2.34       -2.09      3.18 o 
   1  11   1        0.10       -3.89      3.89 o 
   2  11   1       37.48       42.57      9.71 o 
   3  11   1       29.89       23.14      5.18 o 
   4  11   1       20.59       10.25      4.94 o 
   5  11   1        1.76       11.52      6.94 o 
   6  11   1        1.88        7.41      6.59 o 
   7  11   1        0.99       -0.97      8.12 o 
  -6  12   1       21.67       29.70      6.12 o 
  -5  12   1        0.14        2.77      8.37 o 
  -4  12   1        3.61        1.55      7.05 o 
  -3  12   1       39.87       43.29      9.16 o 
  -2  12   1       37.37       37.56      8.84 o 
  -1  12   1        3.11        1.93      6.78 o 
   0  12   1       13.86        7.99      7.95 o 
   1  12   1        3.49       -1.82      8.19 o 
   2  12   1        0.85       -0.64      6.45 o 
   3  12   1        1.24        0.50      5.44 o 
   4  12   1       15.41        2.08      5.16 o 
   5  12   1       10.14        0.96      8.13 o 
  -2  13   1        0.76        5.56      7.95 o 
  -1  13   1        1.12        6.54      9.51 o 
   0  13   1        5.34       10.35      8.09 o 
   1  13   1        9.99       14.46      7.87 o 
 -14   0   2       74.71       72.77      8.94 o 
 -13   0   2      177.96      168.03     10.88 o 
 -12   0   2       11.07        8.54      6.97 o 
 -11   0   2        0.05       -2.34      6.07 o 
 -10   0   2     1579.85     1520.49     21.67 o 
  -9   0   2      457.52      454.61     12.34 o 
  -8   0   2      153.76      140.10      7.28 o 
  -7   0   2      285.78      253.70      8.07 o 
  -6   0   2     2454.07     2311.56     19.16 o 
  -5   0   2      580.40      538.31      9.09 o 
  -4   0   2     1360.39     1329.58     11.71 o 
  -3   0   2     3889.13     3682.54     17.14 o 
  -2   0   2      219.71      274.83      4.85 o 
  -1   0   2     7243.79     6602.18     13.17 o 
   0   0   2        5.93        2.63      1.41 o 
   1   0   2       93.11      109.35      2.58 o 
   2   0   2      193.27      274.79      6.86 o 
   3   0   2      243.12      321.85      4.36 o 
   4   0   2      838.65      821.23     11.79 o 
   5   0   2     1505.07     1792.39     18.80 o 
   6   0   2      329.10      342.94     10.63 o 
   7   0   2       45.17       51.17      7.74 o 
   8   0   2      521.40      527.54     14.08 o 
   9   0   2      395.99      449.45     13.80 o 
  10   0   2      410.44      445.00     14.21 o 
  11   0   2        1.08       -0.46      7.87 o 
  12   0   2        0.04       -5.62      8.60 o 
 -14   1   2       97.06      116.19      7.84 o 
 -13   1   2        7.68        0.26      5.65 o 
 -12   1   2        0.04       -5.19      5.19 o 
 -11   1   2        5.67        2.68      4.54 o 
 -10   1   2     1061.05     1071.26     16.51 o 
  -9   1   2      155.23      143.59      6.00 o 
  -8   1   2        0.38       -2.42      3.81 o 
  -7   1   2     1096.05     1103.08     19.93 o 
  -6   1   2      942.53      931.94     20.53 o 
  -5   1   2      436.03      466.76     10.55 o 
  -4   1   2      558.05      571.07      6.03 o 
  -3   1   2     5152.20     4912.91     39.65 o 
  -2   1   2     7282.32     7167.60     28.93 o 
  -1   1   2     2620.78     2628.86      9.14 o 
   0   1   2    13175.17    13012.50     67.67 o 
   1   1   2      335.48      350.32      3.39 o 
   2   1   2      120.34      114.32      1.83 o 
   3   1   2      376.54      407.87      4.38 o 
   4   1   2        0.57        3.43      2.00 o 
   5   1   2     1163.31     1108.83     20.01 o 
   6   1   2     1816.44     1860.42     15.73 o 
   7   1   2      565.90      602.22     10.85 o 
   8   1   2      103.14       97.02     10.52 o 
   9   1   2       17.81       24.34      5.04 o 
  10   1   2        7.24        9.21      4.87 o 
  11   1   2       50.30       40.76      5.64 o 
  12   1   2        5.19        2.84      5.40 o 
 -14   2   2       24.01       46.17     13.00 o 
 -13   2   2        3.95        3.72      5.41 o 
 -12   2   2        6.42        4.05      4.93 o 
 -11   2   2      203.89      195.83     12.66 o 
 -10   2   2      114.91      103.16      6.11 o 
  -9   2   2      344.80      334.57      7.65 o 
  -8   2   2        3.73        2.10      3.64 o 
  -7   2   2       48.80       43.88      3.76 o 
  -6   2   2      149.39      168.59      3.72 o 
  -5   2   2      570.57      642.89      5.14 o 
  -4   2   2      171.83      194.95      2.76 o 
  -3   2   2     1414.15     1374.60      6.68 o 
  -2   2   2     2297.14     2226.03     15.78 o 
  -1   2   2      512.44      553.94      5.22 o 
   0   2   2    12203.09    11695.41     38.82 o 
   1   2   2     1416.31     1429.82      8.45 o 
   2   2   2       41.92       45.05      2.17 o 
   3   2   2       46.07       47.26      1.98 o 
   4   2   2      124.59      137.29      2.79 o 
   5   2   2        1.83       -1.40      1.91 o 
   6   2   2       39.10       35.79      2.62 o 
   7   2   2        0.98        1.54      3.31 o 
   8   2   2        3.07        5.57      3.47 o 
   9   2   2       90.80       78.82      4.64 o 
  10   2   2       19.80       32.17      4.18 o 
  11   2   2        4.30       -1.90      5.51 o 
  12   2   2       19.15       16.17      5.77 o 
 -14   3   2        3.34       -1.44      4.87 o 
 -13   3   2       10.92       13.48      5.67 o 
 -12   3   2       24.08       17.60      4.98 o 
 -11   3   2        5.30        7.05      4.79 o 
 -10   3   2       67.01       73.91      5.64 o 
  -9   3   2       29.80       29.37      6.34 o 
  -8   3   2      198.10      182.91      4.65 o 
  -7   3   2       21.07       19.85      2.78 o 
  -6   3   2      655.55      758.26     10.68 o 
  -5   3   2      336.38      369.08      5.80 o 
  -4   3   2     1893.58     2001.80      9.70 o 
  -3   3   2      300.36      287.74      3.47 o 
  -2   3   2     1158.05     1086.79     13.36 o 
  -1   3   2      740.48      710.29      6.68 o 
   0   3   2      731.41      707.25      4.04 o 
   1   3   2       43.90       49.71      1.75 o 
   2   3   2     1028.83     1026.88      8.66 o 
   3   3   2      749.10      741.13      5.17 o 
   4   3   2      192.92      179.75      4.99 o 
   5   3   2      207.46      193.47      3.62 o 
   6   3   2       26.72       24.56      3.17 o 
   7   3   2       41.22       31.94      3.78 o 
   8   3   2       47.75       43.96      3.96 o 
   9   3   2        7.63       13.84      3.81 o 
  10   3   2        0.46       -4.31      4.31 o 
  11   3   2        6.26        6.10      4.15 o 
  12   3   2        1.99        4.02      5.99 o 
 -13   4   2       56.25       61.88      5.38 o 
 -12   4   2       72.50       69.19      6.66 o 
 -11   4   2       13.27       14.69      3.87 o 
 -10   4   2        2.79        4.27      3.68 o 
  -9   4   2        0.25        2.77      3.30 o 
  -8   4   2       35.63       30.32      3.22 o 
  -7   4   2      230.06      218.17      4.31 o 
  -6   4   2      489.74      484.20      7.18 o 
  -5   4   2     2329.15     2329.54     13.33 o 
  -4   4   2     1226.68     1178.78      9.17 o 
  -3   4   2     1458.41     1480.72      9.62 o 
  -2   4   2     1156.48     1110.65      6.38 o 
  -1   4   2      678.97      722.29      3.52 o 
   0   4   2      476.74      460.52      2.67 o 
   1   4   2      260.40      274.70      2.99 o 
   2   4   2      230.76      250.53      3.15 o 
   3   4   2        4.99        3.60      1.83 o 
   4   4   2       92.42       89.37      2.97 o 
   5   4   2      335.11      314.42      4.43 o 
   6   4   2        0.01       -0.01      3.17 o 
   7   4   2        4.08        0.73      3.48 o 
   8   4   2       11.28       20.27      3.55 o 
   9   4   2      251.09      247.88      8.03 o 
  10   4   2       34.58       37.32      5.72 o 
  11   4   2       23.25       17.28      5.44 o 
  12   4   2        0.03        8.45      8.85 o 
 -13   5   2        0.57       13.32     12.80 o 
 -12   5   2       10.91       16.83      8.27 o 
 -11   5   2        0.22        6.78      4.83 o 
 -10   5   2      182.56      183.28      6.82 o 
  -9   5   2       47.03       40.84      4.75 o 
  -8   5   2      139.13      132.55      5.64 o 
  -7   5   2      572.64      541.61      6.63 o 
  -6   5   2      885.63      853.38      9.27 o 
  -5   5   2      231.44      228.46      3.40 o 
  -4   5   2        8.77       11.43      2.06 o 
  -3   5   2      419.98      409.28      4.72 o 
  -2   5   2      807.91      745.39      7.13 o 
  -1   5   2       20.77       25.35      1.31 o 
   0   5   2      286.11      340.64      4.50 o 
   1   5   2      956.77      970.25      9.60 o 
   2   5   2      900.80      844.15      8.97 o 
   3   5   2      520.81      472.56      5.17 o 
   4   5   2       31.01       30.00      2.93 o 
   5   5   2       79.88       79.99      3.65 o 
   6   5   2      539.48      543.18      9.17 o 
   7   5   2        4.88        5.85      4.11 o 
   8   5   2        2.45        1.80      4.06 o 
   9   5   2       43.95       43.00      6.34 o 
  10   5   2        6.56        0.82      4.99 o 
  11   5   2      109.94      113.25     12.39 o 
 -13   6   2       42.87       55.39      8.18 o 
 -12   6   2        5.64        5.38      5.16 o 
 -11   6   2       11.37       11.81      4.85 o 
 -10   6   2      255.68      247.11      7.65 o 
  -9   6   2        8.53       11.37      6.80 o 
  -8   6   2      217.15      217.39      7.38 o 
  -7   6   2       65.91       75.94      3.64 o 
  -6   6   2        1.88        0.46      2.69 o 
  -5   6   2       20.21       20.79      2.40 o 
  -4   6   2        0.72        2.35      1.75 o 
  -3   6   2        2.90        3.95      1.76 o 
  -2   6   2        1.78        0.18      1.84 o 
  -1   6   2      342.02      333.47      4.17 o 
   0   6   2      176.41      190.03      3.87 o 
   1   6   2        0.23        4.64      5.87 o 
   2   6   2       68.97       77.64      3.70 o 
   3   6   2        0.02        1.40      3.31 o 
   4   6   2      346.90      339.28      6.98 o 
   5   6   2        6.82        8.94      4.10 o 
   6   6   2      371.47      342.68      7.77 o 
   7   6   2       35.25       30.99      4.39 o 
   8   6   2        0.63       -0.59      4.43 o 
   9   6   2       42.78       33.30     11.83 o 
  10   6   2        3.12       -5.13      5.16 o 
  11   6   2        1.85       -2.90     14.67 o 
 -12   7   2        0.07        4.22      7.50 o 
 -11   7   2        7.16        9.22      6.69 o 
 -10   7   2      145.46      153.33     18.90 o 
  -9   7   2       81.35       80.95      5.41 o 
  -8   7   2        3.02        8.86      5.23 o 
  -7   7   2       95.13      101.15      6.69 o 
  -6   7   2      264.55      280.62      4.63 o 
  -5   7   2       94.72      100.56      3.17 o 
  -4   7   2       47.76       62.47      3.01 o 
  -3   7   2       14.07       17.71      2.40 o 
  -2   7   2       16.59       15.99      2.22 o 
  -1   7   2      101.38      105.08      3.75 o 
   0   7   2       95.21       97.29      6.54 o 
   1   7   2      788.33      751.07     13.61 o 
   2   7   2      703.36      701.84     13.69 o 
   3   7   2      496.98      514.83     12.30 o 
   4   7   2      409.46      404.79     11.70 o 
   5   7   2      129.16      114.27      8.15 o 
   6   7   2       11.43       13.13      6.34 o 
   7   7   2        0.01        2.93      6.65 o 
   8   7   2       12.09       10.63      8.12 o 
   9   7   2      106.43      109.19     20.70 o 
  10   7   2        9.04        5.79      5.58 o 
 -11   8   2        0.73       -7.06      7.06 o 
 -10   8   2        5.92        6.54      6.71 o 
  -9   8   2        1.36       -1.23      6.95 o 
  -8   8   2        5.02       -2.86      4.23 o 
  -7   8   2        0.05       -1.89      3.79 o 
  -6   8   2       22.72       24.29      3.11 o 
  -5   8   2      166.93      160.07      7.41 o 
  -4   8   2        6.35       10.25      2.98 o 
  -3   8   2       64.92       54.74      4.38 o 
  -2   8   2       42.56       38.74      3.53 o 
  -1   8   2        0.48        6.06      4.75 o 
   0   8   2       13.57       15.74      5.21 o 
   1   8   2       50.33       50.87      6.18 o 
   2   8   2       75.41       70.80      6.77 o 
   3   8   2       39.30       45.06      6.36 o 
   4   8   2       25.45       36.46      6.65 o 
   5   8   2        1.74        0.74      5.95 o 
   6   8   2       42.88       41.83      7.23 o 
   7   8   2        2.51       11.32      7.28 o 
   8   8   2        2.15       10.38      7.17 o 
   9   8   2       53.59       81.48     10.60 o 
 -10   9   2       15.95       33.45      8.51 o 
  -9   9   2       12.94       26.92      8.09 o 
  -8   9   2       79.59       78.12     17.84 o 
  -7   9   2       29.29       32.67      7.71 o 
  -6   9   2       21.49       17.73      5.20 o 
  -5   9   2      186.46      202.60      6.82 o 
  -4   9   2        7.58        6.96      2.97 o 
  -3   9   2        1.77        4.37      2.79 o 
  -2   9   2        4.83        4.44      4.74 o 
  -1   9   2       19.23       27.33      6.38 o 
   0   9   2       30.88       34.61      4.50 o 
   1   9   2       93.91       90.27      5.29 o 
   2   9   2       10.70        5.41      4.25 o 
   3   9   2        5.74        5.39      4.13 o 
   4   9   2        1.72        0.76      4.36 o 
   5   9   2      144.97      134.07      8.90 o 
   6   9   2        0.03       -5.27      6.36 o 
   7   9   2        9.04        3.53      7.82 o 
   8   9   2        2.29       -2.96      7.00 o 
  -9  10   2       17.25       24.71      7.51 o 
  -8  10   2       86.32       87.20      6.21 o 
  -7  10   2       60.58       50.96      5.85 o 
  -6  10   2       30.43       26.89      5.21 o 
  -5  10   2        3.08        7.91      4.49 o 
  -4  10   2       91.19       92.87      8.33 o 
  -3  10   2        0.02        1.09      3.62 o 
  -2  10   2        0.77        4.59      4.12 o 
  -1  10   2       60.04       70.25      5.43 o 
   0  10   2        0.66        2.48      3.85 o 
   1  10   2       97.36      103.92      5.80 o 
   2  10   2       40.28       51.69      5.29 o 
   3  10   2        0.77        1.05      5.70 o 
   4  10   2       10.98       10.16      4.66 o 
   5  10   2      100.00      116.11      9.04 o 
   6  10   2        3.57       13.03      6.68 o 
   7  10   2        4.91       -1.78      8.02 o 
  -8  11   2        0.34        7.13      5.24 o 
  -7  11   2        0.02       -0.17      5.29 o 
  -6  11   2        5.09        1.65      6.70 o 
  -5  11   2       22.24       18.01      7.95 o 
  -4  11   2       40.07       33.38      7.66 o 
  -3  11   2        0.11        5.88      7.45 o 
  -2  11   2       15.07       24.66      4.29 o 
  -1  11   2       14.56        9.88      9.80 o 
   0  11   2       15.91       24.48      4.77 o 
   1  11   2       67.61       78.01      6.10 o 
   2  11   2       27.55       37.05      5.38 o 
   3  11   2        0.14        2.94      6.07 o 
   5  11   2        0.01        2.83      6.56 o 
   6  11   2        0.97       11.19      7.14 o 
  -6  12   2        4.03       -1.28      6.51 o 
  -5  12   2        0.81       -2.43      7.04 o 
  -4  12   2        6.33       -0.80      8.52 o 
  -3  12   2        0.32       -7.59      8.23 o 
  -2  12   2        4.17        3.61      8.89 o 
  -1  12   2        6.37        5.11      7.79 o 
   0  12   2        2.73       30.27     19.03 o 
   1  12   2        0.81       -5.83     13.09 o 
   2  12   2        2.99        0.41      7.59 o 
   3  12   2        0.38        3.99     14.93 o 
   4  12   2        6.17       -4.71      8.35 o 
 -14   1   3        6.16        6.75      4.44 o 
 -13   1   3       28.41       34.15      5.80 o 
 -12   1   3       11.75       20.53      5.08 o 
 -11   1   3        7.07        6.28      4.61 o 
 -10   1   3      123.36      120.89      6.21 o 
  -9   1   3        0.20       -3.43      3.43 o 
  -8   1   3      344.51      325.36      5.60 o 
  -7   1   3      472.35      453.58      8.92 o 
  -6   1   3      134.23      129.26      4.14 o 
  -5   1   3      396.39      417.77      7.76 o 
  -4   1   3        0.48        0.20      2.29 o 
  -3   1   3      103.71      100.84      2.36 o 
  -2   1   3      866.66      802.35      6.02 o 
  -1   1   3     1759.58     1787.03      9.15 o 
   0   1   3     5348.87     5139.33     19.79 o 
   1   1   3     1128.04     1073.71      4.75 o 
   2   1   3      810.80      817.89     11.77 o 
   3   1   3      228.84      217.94      3.88 o 
   4   1   3        0.07        0.98      1.62 o 
   5   1   3       69.08       66.73      3.69 o 
   6   1   3        0.46        1.33      3.18 o 
   7   1   3        0.00        1.43      3.47 o 
   8   1   3        4.84        2.31      4.86 o 
   9   1   3      166.18      156.85      7.32 o 
  10   1   3        0.01        5.86      5.58 o 
  11   1   3        0.14       17.65      6.38 o 
  12   1   3        3.63       -6.05      6.61 o 
 -14   2   3       32.90       47.16      8.07 o 
 -13   2   3        9.98        9.49      4.22 o 
 -12   2   3      158.42      149.80      5.56 o 
 -11   2   3      171.86      183.54      5.60 o 
 -10   2   3     2053.05     2006.91     14.04 o 
  -9   2   3       10.54        7.63      4.46 o 
  -8   2   3        1.92       -0.58      4.70 o 
  -7   2   3      443.12      442.31     10.51 o 
  -6   2   3      178.61      155.17      3.31 o 
  -5   2   3       55.87       41.51      2.80 o 
  -4   2   3     2226.21     2173.69     59.72 o 
  -3   2   3     1063.73     1036.02      7.40 o 
  -2   2   3      412.29      389.87      3.74 o 
  -1   2   3      112.05       99.54      2.41 o 
   0   2   3      101.94      121.60      3.22 o 
   1   2   3     2415.66     2277.21      9.61 o 
   2   2   3     1130.09     1156.78      7.36 o 
   3   2   3     1131.92     1082.83     15.05 o 
   4   2   3      970.71     1039.12      8.94 o 
   5   2   3        4.60        8.70      2.37 o 
   6   2   3        2.97        0.34      3.18 o 
   7   2   3        2.28        4.81      3.61 o 
   8   2   3        0.94        3.30      3.50 o 
   9   2   3       39.02       36.26      4.36 o 
  10   2   3        0.46        5.73      5.16 o 
  11   2   3      126.20      122.00      7.07 o 
 -14   3   3       35.92       30.83      5.81 o 
 -13   3   3      124.09      131.66     12.30 o 
 -12   3   3       18.49       14.72      5.23 o 
 -11   3   3       11.14        9.94      4.08 o 
 -10   3   3        0.33        0.41      3.71 o 
  -9   3   3       27.70       35.73      4.86 o 
  -8   3   3      110.06      106.87      5.16 o 
  -7   3   3      203.25      204.10      7.95 o 
  -6   3   3        2.96        3.88      2.22 o 
  -5   3   3      162.97      165.95      2.99 o 
  -4   3   3     1474.86     1509.30      6.62 o 
  -3   3   3      812.40      859.80      4.74 o 
  -2   3   3       71.99       91.32      1.87 o 
  -1   3   3     2859.52     2959.77     10.64 o 
   0   3   3      590.40      548.97      4.83 o 
   1   3   3      947.74      937.15      5.70 o 
   2   3   3      266.14      298.71      3.90 o 
   3   3   3       20.24       15.27      2.09 o 
   4   3   3      776.18      732.70      9.04 o 
   5   3   3       24.88       25.82      3.29 o 
   6   3   3      763.38      773.96      9.69 o 
   7   3   3        1.99        0.80      3.46 o 
   8   3   3      113.94      101.56      4.67 o 
   9   3   3       50.73       40.52      4.54 o 
  10   3   3       15.19       14.80      4.44 o 
  11   3   3        2.51       -2.37      5.49 o 
 -14   4   3      116.09      133.03     23.88 o 
 -13   4   3       34.91       49.05      6.20 o 
 -12   4   3        2.02        4.18      5.25 o 
 -11   4   3       64.89       58.22      7.95 o 
 -10   4   3      293.11      276.66      7.66 o 
  -9   4   3        1.97        1.82      4.35 o 
  -8   4   3      312.36      291.95      7.05 o 
  -7   4   3     1129.87     1105.92     16.09 o 
  -6   4   3      743.01      770.40     11.23 o 
  -5   4   3       39.54       45.46      1.93 o 
  -4   4   3        1.78       -0.50      1.47 o 
  -3   4   3      645.14      599.33      5.65 o 
  -2   4   3      243.34      255.98      4.09 o 
  -1   4   3      564.82      566.20      4.87 o 
   0   4   3     2079.26     2257.39      8.50 o 
   1   4   3     1191.37     1290.40      6.83 o 
   2   4   3       15.09       13.10      1.91 o 
   3   4   3       87.76      105.74      3.39 o 
   4   4   3       13.59       13.97      3.03 o 
   5   4   3      232.56      214.78      5.82 o 
   6   4   3      239.14      236.50      5.63 o 
   7   4   3       41.91       43.55      3.96 o 
   8   4   3        3.89       -0.94      3.61 o 
   9   4   3        0.51       -0.29      3.55 o 
  10   4   3        1.44       14.74      5.24 o 
  11   4   3        5.70       -3.79      6.31 o 
 -13   5   3        4.73       -0.29      5.22 o 
 -12   5   3        3.35       -2.56      5.45 o 
 -11   5   3        9.29        4.82      4.71 o 
 -10   5   3        5.75        7.03      4.42 o 
  -9   5   3      197.88      194.57      6.60 o 
  -8   5   3      223.44      234.40      9.25 o 
  -7   5   3       59.17       73.12      6.32 o 
  -6   5   3        9.26        9.77      4.71 o 
  -5   5   3      431.08      442.24     12.35 o 
  -4   5   3      700.90      714.78      6.66 o 
  -3   5   3     1381.02     1357.70     11.28 o 
  -2   5   3      648.50      651.85      8.06 o 
  -1   5   3     1227.38     1227.11      8.51 o 
   0   5   3        0.09        2.81      1.90 o 
   1   5   3     1744.82     1648.98     23.58 o 
   2   5   3      412.06      446.65      5.25 o 
   3   5   3      174.26      178.58      4.11 o 
   4   5   3      163.93      155.82      4.33 o 
   5   5   3       24.46       24.41      3.61 o 
   6   5   3       35.48       47.88      4.95 o 
   7   5   3        0.01        0.04      4.24 o 
   8   5   3        1.41        2.02      4.50 o 
   9   5   3       11.55       13.93      8.87 o 
  10   5   3        0.61       -2.58      5.37 o 
 -13   6   3       31.93        2.45     11.96 o 
 -12   6   3       52.48       42.51      6.96 o 
 -11   6   3       25.03       13.18      5.12 o 
 -10   6   3       15.34       18.49      6.68 o 
  -9   6   3       61.03       47.64      6.84 o 
  -8   6   3       12.94       10.52      3.73 o 
  -7   6   3      156.56      115.85      7.46 o 
  -6   6   3      497.17      457.59      7.64 o 
  -5   6   3       58.08       62.43      3.88 o 
  -4   6   3      352.06      336.28      6.31 o 
  -3   6   3       82.40       73.72      3.75 o 
  -2   6   3      164.75      161.15      3.44 o 
  -1   6   3       13.45       27.57      4.66 o 
   0   6   3      134.72      151.77      7.08 o 
   1   6   3      296.88      301.52      5.80 o 
   2   6   3        7.41        8.46      3.52 o 
   3   6   3        4.45        3.40      3.56 o 
   4   6   3       10.96       17.14      4.13 o 
   5   6   3      326.61      348.53      7.83 o 
   6   6   3       12.78        7.85      4.22 o 
   7   6   3       29.11       33.08      5.03 o 
   8   6   3        0.02        8.93      4.94 o 
   9   6   3       47.76       67.19      6.31 o 
  10   6   3       14.32       26.91     17.39 o 
 -12   7   3       59.44       97.62     10.51 o 
 -11   7   3        5.35       29.61      8.55 o 
 -10   7   3        2.43       12.44      6.71 o 
  -9   7   3       24.33        3.75      6.63 o 
  -8   7   3       49.97       51.34      4.37 o 
  -7   7   3        0.73        4.09      3.38 o 
  -6   7   3        9.95       12.05      6.64 o 
  -5   7   3      544.89      553.73      8.27 o 
  -4   7   3        0.27        2.10      2.40 o 
  -3   7   3      288.76      300.00      4.86 o 
  -2   7   3       60.41       63.43      4.54 o 
  -1   7   3       70.83       63.23      5.72 o 
   0   7   3       74.96       75.47      6.52 o 
   1   7   3       49.53       43.07      5.95 o 
   2   7   3      108.27      105.37      7.47 o 
   3   7   3        0.47        3.05      5.99 o 
   4   7   3      519.15      527.66     13.41 o 
   5   7   3        7.25        4.64      6.23 o 
   6   7   3      123.13      106.65      8.86 o 
   7   7   3        0.21       -4.97      6.41 o 
   8   7   3        0.14        2.87      4.79 o 
   9   7   3       88.86       88.11      6.43 o 
 -10   8   3       25.48        2.76      6.24 o 
  -9   8   3      100.03       99.78      7.45 o 
  -8   8   3       32.08       33.36      3.60 o 
  -7   8   3       46.55       49.57      5.58 o 
  -6   8   3       29.30       31.35      2.80 o 
  -5   8   3       46.35       40.42      3.06 o 
  -4   8   3      121.04      125.11      4.00 o 
  -3   8   3        4.16        5.35      3.19 o 
  -2   8   3       26.21       27.30      5.02 o 
  -1   8   3       39.09       55.54      6.13 o 
   0   8   3        0.05       -1.78      5.61 o 
   1   8   3        1.37       12.62      6.44 o 
   2   8   3       20.91       21.28      6.03 o 
   3   8   3       58.30       57.89      7.07 o 
   4   8   3       22.73       26.40      6.67 o 
   5   8   3       46.96       68.27      7.76 o 
   6   8   3       53.49       39.50      7.43 o 
   7   8   3       24.27        6.54      7.67 o 
   8   8   3       23.49       12.89      8.37 o 
   9   8   3       13.73        3.74      8.24 o 
 -10   9   3        3.15       -6.73      6.73 o 
  -9   9   3        0.71       -8.06      8.06 o 
  -8   9   3       63.51       60.45      8.65 o 
  -7   9   3       19.45       28.01      4.89 o 
  -6   9   3       29.89       37.82      3.62 o 
  -5   9   3       17.96       16.38      3.31 o 
  -4   9   3      451.96      454.21     11.98 o 
  -3   9   3       68.53       68.85      6.42 o 
  -2   9   3      125.94      107.35      7.17 o 
  -1   9   3        0.08       11.32      5.02 o 
   0   9   3        2.92        0.97      5.01 o 
   1   9   3       35.60       37.15      6.57 o 
   2   9   3        1.13        5.35      6.43 o 
   3   9   3       73.55       58.72      7.21 o 
   4   9   3        3.56        8.77      6.54 o 
   5   9   3       99.96      106.03      9.68 o 
   6   9   3        1.47       16.22      7.58 o 
   7   9   3        3.31        8.07      7.65 o 
   8   9   3       32.66       22.37      8.34 o 
  -9  10   3        0.18        7.61      7.83 o 
  -8  10   3        5.59        5.45      4.85 o 
  -7  10   3       14.03       10.23      4.85 o 
  -6  10   3       21.15       20.42      7.04 o 
  -5  10   3       49.67       52.57      5.03 o 
  -4  10   3       15.03       11.68      4.82 o 
  -3  10   3        3.10        4.94      4.07 o 
  -2  10   3        0.00       -0.13      5.22 o 
  -1  10   3       29.63       30.36      6.04 o 
   0  10   3        2.30        4.04      5.26 o 
   1  10   3        4.61       -0.80      7.00 o 
   2  10   3        1.30        5.24      6.53 o 
   3  10   3       13.20        8.84      6.23 o 
   4  10   3       18.16        5.58      7.32 o 
   5  10   3       33.52       35.67      8.72 o 
   6  10   3        0.15       10.67      8.39 o 
  -8  11   3        3.03       -7.60      7.60 o 
  -7  11   3        9.54       13.72      6.82 o 
  -6  11   3      225.42      245.56     12.36 o 
  -5  11   3        1.39        5.71      6.62 o 
  -4  11   3       28.60       45.97      8.87 o 
  -3  11   3        8.84       10.98      4.13 o 
  -2  11   3       13.65       20.03      4.46 o 
  -1  11   3        1.52        0.97      4.79 o 
   0  11   3      182.20      221.32     16.65 o 
   1  11   3        6.83       -3.42      7.08 o 
   2  11   3       29.49       23.32      5.28 o 
   3  11   3       10.37       11.60      5.15 o 
   4  11   3        2.79       -5.76      7.35 o 
   5  11   3       12.14        5.93      7.11 o 
  -5  12   3      123.42      119.28     10.43 o 
  -4  12   3        5.70       13.68      8.30 o 
  -3  12   3        9.38       18.32      9.00 o 
  -2  12   3        0.01       10.07      4.84 o 
  -1  12   3        7.00        3.45      4.21 o 
   0  12   3        4.89       45.63     22.05 o 
   1  12   3        0.01       13.92      5.19 o 
   2  12   3        0.27        1.57     10.80 o 
   3  12   3        0.01        6.74      5.57 o 
 -14   0   4        0.12       14.61      8.50 o 
 -13   0   4       41.04       47.27      8.97 o 
 -12   0   4        3.15       10.74      7.35 o 
 -11   0   4      307.77      285.94     11.07 o 
 -10   0   4       92.51      102.89      7.76 o 
  -9   0   4     1047.11      942.97     15.95 o 
  -8   0   4      642.43      675.33     12.92 o 
  -7   0   4     1303.69     1298.54     16.08 o 
  -6   0   4       14.14       13.53      4.01 o 
  -5   0   4       51.20       95.14      5.20 o 
  -4   0   4     8240.79     8111.73     32.25 o 
  -3   0   4      487.32      441.03      7.92 o 
  -2   0   4       28.32       26.67      3.27 o 
  -1   0   4       45.95       57.83      2.63 o 
   0   0   4      359.86      383.90     11.87 o 
   1   0   4      355.49      382.36      5.03 o 
   2   0   4      504.31      485.07     12.55 o 
   3   0   4      878.55      786.74      7.79 o 
   4   0   4      349.01      326.47      5.72 o 
   5   0   4      362.55      350.16     11.39 o 
   6   0   4      413.69      428.73     13.00 o 
   7   0   4       26.67       28.10      8.17 o 
   8   0   4        0.16        6.04      8.06 o 
   9   0   4       44.63       43.28      9.23 o 
  10   0   4        0.85        2.24      8.02 o 
  11   0   4        6.28       15.34      9.23 o 
 -14   1   4       13.43       21.63      7.68 o 
 -13   1   4        6.86       10.98      4.98 o 
 -12   1   4       85.56       81.93      5.85 o 
 -11   1   4      143.65      148.30      6.41 o 
 -10   1   4      798.05      790.55     11.07 o 
  -9   1   4      452.23      430.59      8.10 o 
  -8   1   4       95.38       88.50      5.52 o 
  -7   1   4      639.98      626.98      8.16 o 
  -6   1   4      874.36      832.53      8.57 o 
  -5   1   4      108.54      147.42      5.48 o 
  -4   1   4      229.40      235.14      8.53 o 
  -3   1   4        5.02       12.84      1.90 o 
  -2   1   4        0.71        0.63      1.67 o 
  -1   1   4       74.27       80.11      2.00 o 
   0   1   4     1090.01     1193.67     14.17 o 
   1   1   4      510.26      511.42      4.21 o 
   2   1   4      300.32      263.43      3.14 o 
   3   1   4      426.31      438.73      5.49 o 
   4   1   4      161.84      155.79      4.16 o 
   5   1   4      385.81      391.49      6.17 o 
   6   1   4      289.62      283.05      8.08 o 
   7   1   4      192.00      217.00     10.57 o 
   8   1   4       71.98       90.67      6.70 o 
   9   1   4       10.51        4.88      5.33 o 
  10   1   4        0.56       -2.77      6.25 o 
  11   1   4       18.25       18.66      5.88 o 
 -14   2   4        0.02        2.01      5.77 o 
 -13   2   4        0.35        0.72      6.64 o 
 -12   2   4        1.05        2.32      5.03 o 
 -11   2   4       40.63       40.02      6.19 o 
 -10   2   4       70.36       61.96      5.16 o 
  -9   2   4      104.50      110.14      5.63 o 
  -8   2   4      264.27      244.01      6.15 o 
  -7   2   4      366.96      368.82      6.54 o 
  -6   2   4      117.51      147.13      4.35 o 
  -5   2   4       39.35       34.25      2.88 o 
  -4   2   4        0.14       -0.27      1.77 o 
  -3   2   4      233.65      219.72      3.47 o 
  -2   2   4      148.02      155.71      2.96 o 
  -1   2   4     2392.68     2411.46     10.43 o 
   0   2   4        5.13       15.56      2.21 o 
   1   2   4      230.37      223.10      6.76 o 
   2   2   4        3.01        0.83      2.35 o 
   3   2   4       68.70       74.79      3.28 o 
   4   2   4        6.23        7.57      2.84 o 
   5   2   4      261.62      280.50      5.59 o 
   6   2   4       59.71       59.05      4.02 o 
   7   2   4       16.89       18.51      3.68 o 
   8   2   4       22.37       24.58      5.74 o 
   9   2   4        9.63        8.19      5.70 o 
  10   2   4        5.48        2.56      5.05 o 
  11   2   4        1.38       12.69      7.07 o 
 -14   3   4       21.81       25.41      6.72 o 
 -13   3   4       14.43       13.55      8.82 o 
 -12   3   4       20.63       16.42      7.28 o 
 -11   3   4       61.21       42.76      7.43 o 
 -10   3   4      111.20       98.18      5.44 o 
  -9   3   4      269.64      269.07      6.89 o 
  -8   3   4      157.50      156.02      5.36 o 
  -7   3   4      254.70      269.85      5.76 o 
  -6   3   4      969.78      978.92     10.12 o 
  -5   3   4     1392.62     1346.52      8.38 o 
  -4   3   4      833.06      846.69     10.93 o 
  -3   3   4      925.60      988.95      6.54 o 
  -2   3   4      924.50      859.65      6.75 o 
  -1   3   4      491.84      499.30      5.18 o 
   0   3   4      846.97      850.05      6.75 o 
   1   3   4      202.69      204.07      3.90 o 
   2   3   4      124.36      127.37      4.02 o 
   3   3   4      100.91       93.63      3.98 o 
   4   3   4       21.08       15.94      3.18 o 
   5   3   4      302.70      285.00      5.79 o 
   6   3   4        3.28        3.10      3.33 o 
   7   3   4       10.01        8.11      3.65 o 
   8   3   4        4.47       13.80      3.80 o 
   9   3   4       24.41       31.86      6.28 o 
  10   3   4        0.46       -0.26      5.18 o 
 -14   4   4        5.27       -8.45      8.45 o 
 -13   4   4       30.35       20.48      8.07 o 
 -12   4   4       12.28        9.16      7.26 o 
 -11   4   4       25.64       12.34      6.61 o 
 -10   4   4      155.64      146.67      5.89 o 
  -9   4   4      136.23      147.33      8.06 o 
  -8   4   4      493.27      480.11     10.58 o 
  -7   4   4       53.69       46.67      6.36 o 
  -6   4   4      101.25      112.96      3.13 o 
  -5   4   4      168.35      190.14      4.04 o 
  -4   4   4      422.79      449.91      5.49 o 
  -3   4   4      474.64      456.18      5.73 o 
  -2   4   4      214.29      234.62      3.57 o 
  -1   4   4      423.88      449.65      6.64 o 
   0   4   4      460.74      478.42      5.40 o 
   1   4   4       65.86       80.27      3.68 o 
   2   4   4      208.07      188.52      4.16 o 
   3   4   4      322.18      339.64      6.40 o 
   4   4   4     1019.81      980.75      9.03 o 
   5   4   4        5.33       10.74      3.34 o 
   6   4   4      406.60      407.24      7.16 o 
   7   4   4        0.34        4.38      3.65 o 
   8   4   4        0.45        3.26      3.93 o 
   9   4   4       15.10       17.59      6.67 o 
  10   4   4        3.58       11.05      5.50 o 
 -13   5   4        1.48       -5.98      6.92 o 
 -12   5   4       26.46       34.29      7.83 o 
 -11   5   4       21.63       42.60      6.83 o 
 -10   5   4      108.14      134.39      9.15 o 
  -9   5   4       33.32       23.56      6.04 o 
  -8   5   4       19.73       10.94      5.31 o 
  -7   5   4      115.66       95.50      6.88 o 
  -6   5   4       25.60       18.46      2.69 o 
  -5   5   4      286.31      287.07      4.86 o 
  -4   5   4       35.59       38.22      2.82 o 
  -3   5   4      151.24      146.07      3.60 o 
  -2   5   4       18.32       24.16      2.50 o 
  -1   5   4       93.77       93.60      5.68 o 
   0   5   4      111.20      101.75      3.26 o 
   1   5   4      306.81      323.09      8.55 o 
   2   5   4        1.86        4.39      2.88 o 
   3   5   4       91.70       96.35      4.00 o 
   4   5   4      541.29      511.76      7.51 o 
   5   5   4      166.96      163.16      4.96 o 
   6   5   4        2.98       -1.09      4.42 o 
   7   5   4       33.85       37.64      5.23 o 
   8   5   4       21.93       18.14      5.12 o 
   9   5   4        9.03        3.10      5.27 o 
  10   5   4       13.70       23.35      5.91 o 
 -13   6   4       53.11       81.94      9.32 o 
 -12   6   4       61.46       75.90      8.65 o 
 -11   6   4        1.03       10.74      7.61 o 
 -10   6   4       28.88       29.21      6.21 o 
  -9   6   4       47.09       41.27      6.88 o 
  -8   6   4      110.96      125.39      7.93 o 
  -7   6   4       81.42       83.73      7.09 o 
  -6   6   4        4.31        5.46      5.40 o 
  -5   6   4       32.90       32.40      7.51 o 
  -4   6   4      535.53      509.01      8.10 o 
  -3   6   4        4.23        5.93      3.19 o 
  -2   6   4      143.99      173.43      6.24 o 
  -1   6   4      854.08      863.77     14.66 o 
   0   6   4      349.16      307.82      6.23 o 
   1   6   4      256.03      243.12      5.94 o 
   2   6   4       19.31       17.37      3.87 o 
   3   6   4        6.31        9.11      5.75 o 
   4   6   4       14.62       13.09      4.13 o 
   5   6   4        0.23        2.94      4.32 o 
   6   6   4        1.33        4.45      4.67 o 
   7   6   4       56.24       47.93      7.40 o 
   8   6   4       46.67       41.23      5.98 o 
   9   6   4       17.74        8.80     12.16 o 
 -10   7   4      140.18      148.84      9.04 o 
  -9   7   4        7.77       13.57      6.14 o 
  -8   7   4       24.40       28.99      6.08 o 
  -7   7   4       16.82       14.68      8.41 o 
  -6   7   4       10.30       12.74      3.60 o 
  -5   7   4      563.18      549.03     17.95 o 
  -4   7   4        0.63        2.55      3.41 o 
  -3   7   4      113.59      107.40      4.71 o 
  -2   7   4       99.18       88.39      6.67 o 
  -1   7   4       13.74       22.75      5.48 o 
   0   7   4      501.25      481.92     12.46 o 
   1   7   4        0.06        2.15      5.85 o 
   2   7   4       11.45        8.50      5.76 o 
   3   7   4       54.43       32.43      6.39 o 
   4   7   4        1.14        1.61      5.65 o 
   5   7   4        0.04        8.01      6.43 o 
   6   7   4        5.41       15.26      7.31 o 
   7   7   4        0.20        2.80      6.53 o 
   8   7   4        7.47        4.45      4.93 o 
 -11   8   4       33.61       76.31      8.04 o 
 -10   8   4       34.80       52.21      6.98 o 
  -9   8   4       63.22       67.67      7.08 o 
  -8   8   4       20.60        4.41      5.76 o 
  -7   8   4        1.75        4.34      3.70 o 
  -6   8   4       27.69       29.15      3.13 o 
  -5   8   4      162.62      151.11      5.53 o 
  -4   8   4       42.78       38.84      4.68 o 
  -3   8   4        7.69        2.18      3.35 o 
  -2   8   4        6.81        9.74      4.99 o 
  -1   8   4        8.52       16.15      5.39 o 
   0   8   4      151.74      132.30      7.82 o 
   1   8   4      140.90      131.11      8.51 o 
   2   8   4        4.42        3.40      6.09 o 
   3   8   4       11.15       -0.47      6.90 o 
   4   8   4        4.46       -2.60      6.88 o 
   5   8   4        9.06       18.46      7.66 o 
   6   8   4        4.08       22.08      8.20 o 
   7   8   4        0.21        9.48      6.87 o 
   8   8   4        0.63       10.63      7.52 o 
 -10   9   4        8.83       14.01      7.47 o 
  -9   9   4       11.62        4.93      7.40 o 
  -8   9   4       41.52       39.99      8.26 o 
  -7   9   4       47.44       41.10      4.14 o 
  -6   9   4       13.76        3.36      5.16 o 
  -5   9   4       42.75       41.81      6.09 o 
  -4   9   4      199.53      206.38      9.43 o 
  -3   9   4        2.39        4.24      4.93 o 
  -2   9   4       64.22       60.29      6.60 o 
  -1   9   4       50.01       55.54      6.58 o 
   0   9   4        0.90        5.89      5.45 o 
   1   9   4       10.71        6.16      6.21 o 
   2   9   4       29.53       31.32      7.78 o 
   3   9   4       12.02       14.36      7.40 o 
   4   9   4        0.71       -6.39      7.19 o 
   5   9   4       31.90       19.22      8.22 o 
   6   9   4       16.92       18.82      8.31 o 
   7   9   4        0.58        5.90      8.69 o 
  -9  10   4       18.41       43.21      8.67 o 
  -8  10   4        8.53       14.37      6.62 o 
  -7  10   4        6.01        9.65      5.27 o 
  -6  10   4       29.89       15.23      4.10 o 
  -5  10   4        0.01        3.48      5.34 o 
  -4  10   4        6.81        4.14      4.94 o 
  -3  10   4        3.35        0.85      5.72 o 
  -2  10   4        4.05       16.46      5.88 o 
  -1  10   4       43.66       45.38      6.17 o 
   0  10   4       54.98       82.12      7.80 o 
   1  10   4       79.87       87.20      8.48 o 
   2  10   4       28.12       30.57      7.99 o 
   3  10   4        5.55       19.11      8.44 o 
   4  10   4       29.74       33.63      7.46 o 
   5  10   4       20.22        5.71      7.72 o 
  -7  11   4       10.25       20.04      8.45 o 
  -6  11   4        2.57       -5.23      8.12 o 
  -5  11   4        6.10        7.42      4.40 o 
  -4  11   4        3.40        1.32      5.57 o 
  -3  11   4        9.99        2.85      4.73 o 
  -2  11   4        5.08        9.22      6.04 o 
  -1  11   4       22.41        9.40      4.90 o 
   0  11   4        0.00       32.64      7.08 o 
   1  11   4       23.38       23.63      6.69 o 
   2  11   4        0.80       -6.53      8.01 o 
   3  11   4        0.04        3.38      7.60 o 
   4  11   4        2.82       24.47      8.60 o 
  -5  12   4       31.03       22.13      8.71 o 
  -4  12   4       16.31       25.82      5.20 o 
  -3  12   4        3.45       -4.75      6.56 o 
  -2  12   4        1.66        8.40      4.31 o 
  -1  12   4        8.08        1.56      4.10 o 
   0  12   4        4.64       -9.58      9.58 o 
   1  12   4        0.12       13.03     21.83 o 
 -14   1   5       42.49       37.29      6.03 o 
 -13   1   5       80.61       75.78      9.19 o 
 -12   1   5       36.93       41.83      5.18 o 
 -11   1   5        2.52        0.16      4.07 o 
 -10   1   5      120.34      119.14      5.74 o 
  -9   1   5       14.60       10.67      3.94 o 
  -8   1   5       26.30       26.62      4.41 o 
  -7   1   5      107.72       98.11      4.34 o 
  -6   1   5      374.57      333.67      9.08 o 
  -5   1   5      582.41      606.66     12.04 o 
  -4   1   5      764.19      773.06      8.07 o 
  -3   1   5      249.98      246.29      4.03 o 
  -2   1   5       89.15       72.71      2.83 o 
  -1   1   5      270.68      270.40      3.40 o 
   0   1   5      273.17      303.89      3.56 o 
   1   1   5      111.95      136.11      3.54 o 
   2   1   5       23.07       26.34      2.82 o 
   3   1   5       51.84       45.35      3.19 o 
   4   1   5       13.19        5.65      5.03 o 
   5   1   5      151.07      143.74      6.53 o 
   6   1   5      166.84      162.54      7.15 o 
   7   1   5       22.28       17.03      5.65 o 
   8   1   5       37.05       51.30      7.68 o 
   9   1   5        9.08       16.15      6.62 o 
  10   1   5        9.33        2.99      6.83 o 
 -14   2   5       20.55       26.84     15.09 o 
 -13   2   5       27.15       27.44      5.19 o 
 -12   2   5        0.07       -3.84      4.50 o 
 -11   2   5      103.14       93.02      5.88 o 
 -10   2   5       93.16       84.93      5.41 o 
  -9   2   5       17.06        9.31      3.90 o 
  -8   2   5        1.02        1.71      3.64 o 
  -7   2   5       80.54       79.89      4.20 o 
  -6   2   5      267.75      271.84      9.04 o 
  -5   2   5      257.95      272.09      5.27 o 
  -4   2   5       12.07       12.39      2.30 o 
  -3   2   5      982.78      912.40      7.06 o 
  -2   2   5     1915.01     1841.98     14.00 o 
  -1   2   5     2107.10     2129.44     15.30 o 
   0   2   5     1533.01     1550.44     12.72 o 
   1   2   5       38.51       46.53      2.94 o 
   2   2   5        0.06        1.53      2.60 o 
   3   2   5       25.88       25.79      3.10 o 
   4   2   5        2.24        3.53      3.18 o 
   5   2   5      598.01      586.76      7.81 o 
   6   2   5       57.10       60.24      5.67 o 
   7   2   5       52.10       41.26      6.13 o 
   8   2   5        3.60        7.42      6.02 o 
   9   2   5        3.06        7.40      5.75 o 
  10   2   5       24.04       29.99      6.28 o 
 -14   3   5       43.83       56.58     19.90 o 
 -13   3   5       62.25       66.35      8.57 o 
 -12   3   5       41.46       44.57      5.21 o 
 -11   3   5        9.98       10.52      5.23 o 
 -10   3   5       70.29       65.53      8.26 o 
  -9   3   5      192.64      182.79      8.15 o 
  -8   3   5       13.13       20.72      5.17 o 
  -7   3   5        4.23        8.07      4.43 o 
  -6   3   5      182.12      158.23      4.57 o 
  -5   3   5      316.11      306.40      4.67 o 
  -4   3   5     1428.91     1456.59     10.10 o 
  -3   3   5       23.28       19.19      2.18 o 
  -2   3   5       86.10       86.17      3.24 o 
  -1   3   5        4.36       10.65      2.42 o 
   0   3   5        0.77        5.72      2.58 o 
   1   3   5       29.79       32.67      3.31 o 
   2   3   5        2.42        4.57      2.94 o 
   3   3   5       32.65       29.22      3.33 o 
   4   3   5      123.40      111.06      4.59 o 
   5   3   5      113.70      104.18      4.58 o 
   6   3   5       56.50       57.25      4.14 o 
   7   3   5        0.48       -2.37      5.52 o 
   8   3   5        3.40        8.37      6.26 o 
   9   3   5       62.40       72.53      7.05 o 
 -14   4   5       57.45       81.95     10.09 o 
 -13   4   5        0.83       31.77      8.87 o 
 -12   4   5        0.15       27.33      8.73 o 
 -11   4   5        0.05        1.26      6.48 o 
 -10   4   5      306.99      268.02     11.04 o 
  -9   4   5      362.44      339.41     11.56 o 
  -8   4   5        6.10       21.33      5.54 o 
  -7   4   5      235.37      248.83      9.13 o 
  -6   4   5      593.02      544.66      9.69 o 
  -5   4   5       83.28       86.70      3.60 o 
  -4   4   5      341.10      370.52      7.01 o 
  -3   4   5      129.20      139.96      3.80 o 
  -2   4   5        9.37        5.18      2.47 o 
  -1   4   5      162.89      163.59      3.94 o 
   0   4   5       79.88       92.87      3.50 o 
   1   4   5      668.83      646.68      7.09 o 
   2   4   5      791.78      740.81     10.70 o 
   3   4   5      324.87      297.86      5.76 o 
   4   4   5      104.29       86.45      4.32 o 
   5   4   5      256.99      268.85      6.08 o 
   6   4   5       16.76       13.96      3.75 o 
   7   4   5        1.65        3.80      4.01 o 
   8   4   5       14.60       24.93      5.34 o 
   9   4   5       45.20       38.71      6.24 o 
 -13   5   5        1.46       12.11      7.79 o 
 -12   5   5       18.89       18.52      7.62 o 
 -11   5   5        4.79       -6.74      6.74 o 
 -10   5   5       14.51       17.02      6.01 o 
  -9   5   5       17.10       15.66      6.28 o 
  -8   5   5      209.63      198.13      8.92 o 
  -7   5   5      378.02      362.59     10.85 o 
  -6   5   5      175.97      180.87      5.87 o 
  -5   5   5       62.36       68.11      4.51 o 
  -4   5   5       62.23       70.82      4.40 o 
  -3   5   5       99.23       95.21      3.61 o 
  -2   5   5       64.42       59.05      3.16 o 
  -1   5   5      256.10      238.95      4.61 o 
   0   5   5      170.30      193.20      4.48 o 
   1   5   5        5.17        4.16      2.97 o 
   2   5   5        0.04        4.98      3.17 o 
   3   5   5        5.08        5.49      3.19 o 
   4   5   5        0.01       -2.79      3.29 o 
   5   5   5       16.86       12.86      4.39 o 
   6   5   5       89.72       99.62     10.56 o 
   7   5   5       32.18       45.73     12.26 o 
   8   5   5        0.28        7.77      5.69 o 
   9   5   5        0.47       -7.64      7.97 o 
 -11   6   5        4.72        3.25      5.67 o 
 -10   6   5        0.46        2.95      5.40 o 
  -9   6   5        7.01        9.96      6.35 o 
  -8   6   5       24.85       32.41      5.37 o 
  -7   6   5        6.04        6.68      4.82 o 
  -6   6   5       22.40       23.31      3.90 o 
  -5   6   5       44.86       50.68      5.63 o 
  -4   6   5      347.25      328.71      7.31 o 
  -3   6   5        1.89        3.23      3.99 o 
  -2   6   5       68.22       70.41      6.58 o 
  -1   6   5      729.25      713.53      9.26 o 
   0   6   5       36.01       31.23      3.98 o 
   1   6   5      622.76      616.48      9.26 o 
   2   6   5       92.06       96.24      6.19 o 
   3   6   5       25.81       26.61      4.33 o 
   4   6   5       32.80       32.22      6.11 o 
   5   6   5        0.23       -3.29      4.81 o 
   6   6   5        0.87        0.82      5.03 o 
   7   6   5       30.12       50.26      5.96 o 
   8   6   5       32.42       55.26     21.70 o 
 -12   7   5        0.63       25.68      7.64 o 
 -11   7   5       63.12       81.48      7.53 o 
 -10   7   5       26.65       48.66      7.17 o 
  -9   7   5       85.15      103.34      7.50 o 
  -8   7   5       61.58       70.56      7.33 o 
  -7   7   5        4.89        7.92      7.08 o 
  -6   7   5      220.02      201.99      6.40 o 
  -5   7   5      108.88      112.34      9.96 o 
  -4   7   5      313.48      280.15      7.10 o 
  -3   7   5       28.58       30.06      3.99 o 
  -2   7   5        1.75        1.90      5.13 o 
  -1   7   5      134.25      128.57      7.93 o 
   0   7   5       51.89       49.27      6.30 o 
   1   7   5      264.17      274.90     10.51 o 
   2   7   5       30.04       23.01      6.14 o 
   3   7   5       38.53       44.36      6.65 o 
   4   7   5        2.63       -0.06      6.17 o 
   5   7   5        0.52       -3.44      6.06 o 
   6   7   5        5.02        3.88      6.85 o 
   7   7   5        4.68       12.97      7.27 o 
 -11   8   5       27.70       26.63      6.74 o 
  -9   8   5       23.58       13.93      6.32 o 
  -8   8   5        7.70       19.84      4.94 o 
  -7   8   5       13.33       21.07      7.92 o 
  -6   8   5       96.59      100.43      5.38 o 
  -5   8   5       64.27       83.72      8.26 o 
  -4   8   5      113.62      123.46      5.45 o 
  -3   8   5       14.54       11.80      5.40 o 
  -2   8   5        0.02        5.97      5.67 o 
  -1   8   5        1.00       -4.82      4.82 o 
   0   8   5        0.50       12.93      5.57 o 
   1   8   5       42.43       36.06      7.17 o 
   2   8   5       40.30       51.26      8.03 o 
   3   8   5       74.77       87.98      8.95 o 
   4   8   5       72.50       71.77      8.59 o 
   5   8   5        0.79       -7.65      7.65 o 
   6   8   5        1.01       -5.64      6.43 o 
 -10   9   5       15.25       21.46      6.79 o 
  -9   9   5      116.90      141.10      9.03 o 
  -8   9   5       24.16       22.14      5.98 o 
  -7   9   5        6.26        9.59     17.09 o 
  -6   9   5       76.49       71.64     15.48 o 
  -5   9   5       47.92       49.22     10.36 o 
  -4   9   5       65.25       53.36      4.72 o 
  -3   9   5       27.07       23.88      5.89 o 
  -2   9   5       54.38       62.86      6.67 o 
  -1   9   5       26.78       25.45      5.87 o 
   0   9   5       36.63       56.35      7.20 o 
   1   9   5       51.27       50.44      6.76 o 
   2   9   5        0.00        2.26      7.03 o 
   3   9   5       12.54       18.22      7.31 o 
   4   9   5       21.35       34.61      8.68 o 
   5   9   5        0.05       -0.08      7.10 o 
  -9  10   5       18.02        0.05      7.12 o 
  -8  10   5       41.84       34.95      8.17 o 
  -7  10   5       15.91       29.94      6.85 o 
  -6  10   5       17.78        5.13      4.64 o 
  -5  10   5        3.89        8.84      5.03 o 
  -4  10   5        6.48        2.19      5.04 o 
  -3  10   5        8.49        1.90      5.86 o 
  -2  10   5       12.10       13.45      6.01 o 
  -1  10   5        4.74       -1.58      5.80 o 
   0  10   5       91.30      114.33      8.33 o 
   1  10   5       12.37       33.53      7.08 o 
   2  10   5        0.18       -8.01      8.01 o 
   3  10   5        1.36        2.02      7.77 o 
   4  10   5        1.20       12.75      8.78 o 
  -7  11   5        1.70       16.65     14.98 o 
  -6  11   5        9.24       -5.48      5.48 o 
  -5  11   5        9.25       -0.05      6.49 o 
  -4  11   5        1.69        9.65      6.08 o 
  -3  11   5        2.49       -5.20      5.20 o 
  -2  11   5        0.11       10.40      5.46 o 
  -1  11   5       14.39       14.82      5.63 o 
   0  11   5        9.52       -5.97      5.97 o 
   1  11   5       10.40       50.37      6.89 o 
   2  11   5        0.19       -3.65      5.73 o 
 -14   0   6       71.60       60.27      9.36 o 
 -13   0   6        8.47       10.37      6.25 o 
 -12   0   6        0.02       10.35      6.86 o 
 -11   0   6       14.36       16.80      6.41 o 
 -10   0   6        0.20       -1.10      5.97 o 
  -9   0   6      188.37      183.90      8.82 o 
  -8   0   6      254.36      249.43      9.18 o 
  -7   0   6      662.04      616.94     12.42 o 
  -6   0   6      957.01      905.51     14.03 o 
  -5   0   6       14.77       19.69      4.52 o 
  -4   0   6      123.70      117.90      6.12 o 
  -3   0   6        5.07        2.12      4.33 o 
  -2   0   6      109.17      114.34      4.07 o 
  -1   0   6      586.12      611.23      7.64 o 
   0   0   6       44.50       27.61      4.10 o 
   1   0   6     1583.22     1648.28     20.56 o 
   2   0   6      318.14      319.03     11.09 o 
   3   0   6      190.82      179.16      9.72 o 
   4   0   6        7.68       19.45      7.38 o 
   5   0   6      229.76      240.38     11.23 o 
   6   0   6      264.38      298.90     12.58 o 
   7   0   6        2.91       -8.66      8.66 o 
   8   0   6       21.67       14.30      8.03 o 
   9   0   6       25.96       30.93      9.02 o 
 -14   1   6       20.19       32.81     13.34 o 
 -13   1   6       10.81        7.93      8.96 o 
 -12   1   6      125.91      114.39      6.42 o 
 -11   1   6      456.07      443.60     11.65 o 
 -10   1   6      364.10      348.96     10.12 o 
  -9   1   6       12.78       13.02      8.62 o 
  -8   1   6       13.81       16.67      3.96 o 
  -7   1   6       13.82       10.06      3.35 o 
  -6   1   6       30.67       27.44      3.40 o 
  -5   1   6      591.44      605.33      9.77 o 
  -4   1   6       17.06       17.46      3.21 o 
  -3   1   6      490.88      507.22      5.92 o 
  -2   1   6      274.94      288.50      4.91 o 
  -1   1   6      175.34      166.82      3.51 o 
   0   1   6       75.19       82.21      3.41 o 
   1   1   6      363.07      380.36      5.79 o 
   2   1   6       86.65      104.71      5.87 o 
   3   1   6        2.02        5.69      4.78 o 
   4   1   6        0.20        3.49      5.14 o 
   5   1   6      261.79      248.45      8.08 o 
   6   1   6       97.37      101.07      6.82 o 
   7   1   6        0.08       -5.59      5.59 o 
   8   1   6        2.25        1.68      5.92 o 
   9   1   6        1.01       10.90      6.51 o 
 -14   2   6        1.13       20.01      8.44 o 
 -13   2   6       33.40       29.52     13.55 o 
 -12   2   6        6.25        5.04      4.92 o 
 -11   2   6        3.20        3.43      5.13 o 
 -10   2   6      395.38      403.63      8.70 o 
  -9   2   6       57.21       45.06      4.46 o 
  -8   2   6       27.94       29.03      3.81 o 
  -7   2   6       34.89       26.71      4.78 o 
  -6   2   6       22.12       26.13      3.37 o 
  -5   2   6        6.88        8.50      3.06 o 
  -4   2   6      737.23      758.08     13.24 o 
  -3   2   6       71.76       69.16      3.47 o 
  -2   2   6      107.15       98.67      3.61 o 
  -1   2   6      155.14      181.15      4.34 o 
   0   2   6        7.58       10.09      2.75 o 
   1   2   6        3.18        5.60      2.77 o 
   2   2   6       26.97       22.70      3.19 o 
   3   2   6        5.91        3.82      3.19 o 
   4   2   6        0.01        8.81      5.78 o 
   5   2   6      322.13      297.27     14.98 o 
   6   2   6       26.89       25.79      5.79 o 
   7   2   6        4.59       -3.81      5.49 o 
   8   2   6       13.28       14.77      6.01 o 
 -14   3   6        0.14        5.67      7.91 o 
 -13   3   6        0.06        6.61      7.42 o 
 -12   3   6        3.23       -3.27      7.29 o 
 -11   3   6       40.33       46.61     15.16 o 
 -10   3   6        3.85        6.61      4.14 o 
  -9   3   6      177.99      192.31     12.78 o 
  -8   3   6        8.76        6.06      3.35 o 
  -7   3   6        0.11       -1.84      3.09 o 
  -6   3   6        5.73        6.61      3.14 o 
  -5   3   6      119.58      153.63      4.06 o 
  -4   3   6        0.84       -0.55      2.36 o 
  -3   3   6       54.56       44.39      3.13 o 
  -2   3   6       36.19       31.48      2.95 o 
  -1   3   6        0.24        3.07      2.67 o 
   0   3   6      137.51      137.73      4.18 o 
   1   3   6       42.01       41.90      3.45 o 
   2   3   6      122.09      125.90      4.53 o 
   3   3   6      194.23      213.96      5.36 o 
   4   3   6      425.94      421.10      7.45 o 
   5   3   6       11.47       13.15      4.89 o 
   6   3   6       75.14       70.87      6.38 o 
   7   3   6        0.29       -4.69      5.41 o 
   8   3   6        0.81        1.38      5.19 o 
 -13   4   6        7.35       -7.63      7.63 o 
 -11   4   6       59.93       59.24      7.76 o 
 -10   4   6       23.70       31.40      7.32 o 
  -9   4   6      294.42      298.44     11.37 o 
  -8   4   6       11.82        5.91      5.25 o 
  -7   4   6       39.09       42.37      6.40 o 
  -6   4   6       40.69       32.66      5.30 o 
  -5   4   6      423.08      371.46      9.44 o 
  -4   4   6       22.33       26.47      4.06 o 
  -3   4   6      452.24      439.91      6.34 o 
  -2   4   6      217.10      226.85      5.46 o 
  -1   4   6       86.05      108.42      4.04 o 
   0   4   6      234.16      236.71      5.20 o 
   1   4   6      328.98      363.95      6.15 o 
   2   4   6       36.50       35.76      3.71 o 
   3   4   6        2.40        0.22      3.30 o 
   4   4   6       80.70       69.81      4.24 o 
   5   4   6       31.03       35.45      6.47 o 
   6   4   6        1.28        0.38      4.92 o 
   7   4   6        0.70       -0.48      5.97 o 
   8   4   6        1.42        7.45      6.18 o 
 -13   5   6       20.18       33.83      7.67 o 
 -12   5   6        0.05       14.72      6.81 o 
 -11   5   6      111.15      141.87      9.74 o 
 -10   5   6       50.25       48.94      7.00 o 
  -9   5   6        0.26       -3.58      4.93 o 
  -8   5   6        2.15       -4.36      5.76 o 
  -7   5   6       80.94      112.56      7.90 o 
  -6   5   6      373.68      408.48      8.53 o 
  -5   5   6      111.53       93.69     10.29 o 
  -4   5   6      136.19      135.99      4.49 o 
  -3   5   6      166.05      149.24      5.53 o 
  -2   5   6       97.76      105.54      4.67 o 
  -1   5   6       67.22       74.86      3.72 o 
   0   5   6       57.52       61.21      4.34 o 
   1   5   6       16.16       29.93      3.47 o 
   2   5   6      146.46      147.78      4.78 o 
   3   5   6       97.27       97.62      4.39 o 
   4   5   6        0.33        1.30      3.43 o 
   5   5   6        0.20       -0.89      4.34 o 
   6   5   6        1.62       -4.64      4.64 o 
   7   5   6        1.67       -0.34      8.48 o 
 -12   6   6        1.54       17.39      7.74 o 
 -11   6   6        1.91        6.19      6.84 o 
 -10   6   6       67.79       62.97      7.58 o 
  -9   6   6        0.11       -5.72      5.72 o 
  -8   6   6       36.68       44.31      6.52 o 
  -7   6   6       27.76       29.83      4.28 o 
  -6   6   6        0.94       -0.23      3.76 o 
  -5   6   6      267.97      301.50     15.18 o 
  -4   6   6      140.37      160.57      5.99 o 
  -3   6   6      116.09      109.35      5.11 o 
  -2   6   6      105.52      102.43      7.24 o 
  -1   6   6       44.12       43.19      4.28 o 
   0   6   6       29.66       37.32      6.33 o 
   1   6   6        0.81        3.25      3.55 o 
   2   6   6        1.28        2.48      5.88 o 
   3   6   6        0.04        4.23      4.54 o 
   4   6   6       16.82       24.71      4.80 o 
   5   6   6       53.15       41.25      5.81 o 
   6   6   6       29.06       17.98     11.42 o 
   7   6   6        2.51       12.64      9.81 o 
 -12   7   6        6.62        7.20      6.40 o 
 -11   7   6        2.61       -6.45      6.45 o 
  -9   7   6       81.50       94.17      8.42 o 
  -8   7   6       81.84       91.30      7.51 o 
  -7   7   6      193.08      165.31      7.91 o 
  -6   7   6       41.36       31.79      4.44 o 
  -5   7   6       45.08       33.07      4.59 o 
  -4   7   6       15.93       11.48      3.85 o 
  -3   7   6       10.77        7.47      5.43 o 
  -2   7   6        1.39        8.55      5.35 o 
  -1   7   6       13.60       11.50      5.32 o 
   0   7   6       17.06       24.36      5.12 o 
   1   7   6      117.09      107.84      7.98 o 
   2   7   6        4.91        0.47      5.77 o 
   3   7   6       21.08       27.91      7.10 o 
   4   7   6        3.15       14.98      7.03 o 
   5   7   6      146.09      176.66     11.05 o 
   6   7   6        8.18       -2.80      6.95 o 
 -10   8   6        0.82       25.31      5.92 o 
  -9   8   6        6.70       19.89      6.64 o 
  -8   8   6        6.53       -3.51      5.16 o 
  -7   8   6       32.72       36.66     10.77 o 
  -6   8   6        1.69        7.24      9.42 o 
  -5   8   6       23.30       11.21      4.15 o 
  -4   8   6        4.74       12.44      5.24 o 
  -3   8   6       40.90       29.69      5.45 o 
  -2   8   6       14.93       15.71      6.19 o 
  -1   8   6       18.61        8.52      5.99 o 
   0   8   6      135.93      130.72      8.94 o 
   1   8   6        7.50       18.93      6.31 o 
   2   8   6        7.03       -4.18      6.21 o 
   3   8   6        0.02       -1.50      7.68 o 
   4   8   6        1.94        7.53      6.57 o 
   5   8   6       10.42       33.49      7.84 o 
  -9   9   6       29.34       28.29      5.77 o 
  -8   9   6        6.94        6.97      5.32 o 
  -7   9   6        0.09       18.09     11.01 o 
  -6   9   6       14.72        6.96      4.18 o 
  -5   9   6        0.13       -0.06      4.37 o 
  -4   9   6       10.32       15.33      6.38 o 
  -3   9   6        4.28        0.56      5.51 o 
  -2   9   6       10.75       20.68      6.27 o 
  -1   9   6       87.11       86.52      7.58 o 
   0   9   6       25.86        9.30      6.31 o 
   1   9   6      119.68      125.62      8.95 o 
   2   9   6        0.55       -1.28      5.52 o 
   3   9   6        0.27       -5.78      7.96 o 
   4   9   6       26.59       24.73      9.10 o 
  -8  10   6       17.14       14.07      6.37 o 
  -7  10   6       30.49       49.98      7.79 o 
  -6  10   6       63.59       61.56      7.63 o 
  -5  10   6        0.48        2.37      5.90 o 
  -4  10   6       64.40       78.68      8.33 o 
  -3  10   6        4.97       -6.29      6.29 o 
  -2  10   6       28.31       37.53      7.39 o 
  -1  10   6        4.78       13.98      6.61 o 
   0  10   6       33.73       22.53      6.72 o 
   1  10   6        4.49       43.06      7.63 o 
   2  10   6       24.84       41.38      7.96 o 
  -5  11   6       37.91       27.63      7.52 o 
  -4  11   6        0.28        7.90      6.39 o 
  -2  11   6        7.46       13.19      6.22 o 
  -1  11   6        2.61       16.57      6.53 o 
 -14   1   7        0.00        8.64      9.31 o 
 -13   1   7        1.95       -5.44      5.44 o 
 -12   1   7        0.54        0.31      6.18 o 
 -11   1   7        0.19        5.24      4.51 o 
 -10   1   7        5.17        7.11      4.01 o 
  -9   1   7      128.69      120.62      7.10 o 
  -8   1   7       36.86       40.54      4.42 o 
  -7   1   7       71.86       76.86      4.59 o 
  -6   1   7        0.00       -1.48      3.35 o 
  -5   1   7       78.97       90.86      4.64 o 
  -4   1   7      546.52      541.50      8.33 o 
  -3   1   7      102.57       96.10      3.97 o 
  -2   1   7       24.31       20.46      3.03 o 
  -1   1   7      172.29      165.81      4.63 o 
   0   1   7        3.28        1.29      2.83 o 
   1   1   7        0.02        1.11      4.81 o 
   2   1   7       61.14       66.40      6.93 o 
   3   1   7      106.56      106.11      6.10 o 
   4   1   7        1.86        9.71      5.58 o 
   5   1   7      408.02      396.04     14.61 o 
   6   1   7        7.60       10.02      6.08 o 
   7   1   7        0.89       -6.19      6.19 o 
 -14   2   7       77.41       96.94     29.52 o 
 -13   2   7        0.50       -2.46      4.53 o 
 -12   2   7        9.16        8.18     15.63 o 
 -11   2   7       21.68       29.17      4.41 o 
 -10   2   7       35.13       40.24      4.50 o 
  -9   2   7      211.82      212.91      6.47 o 
  -8   2   7      273.16      279.89     10.51 o 
  -7   2   7      306.61      327.85      7.10 o 
  -6   2   7      240.23      241.59      6.26 o 
  -5   2   7       13.93       10.90      3.58 o 
  -4   2   7      557.88      523.77      6.66 o 
  -3   2   7      102.52       97.11      4.32 o 
  -2   2   7      135.08      114.30      4.22 o 
  -1   2   7        2.97        5.37      3.63 o 
   0   2   7      156.76      168.83      4.87 o 
   1   2   7        1.54        0.28      2.89 o 
   2   2   7       25.88       27.20      5.02 o 
   3   2   7        5.49        9.88      5.93 o 
   4   2   7        0.33       11.76      8.16 o 
   5   2   7       12.65       25.11      5.77 o 
   6   2   7       68.40       62.51      7.01 o 
   7   2   7       25.92       18.15      5.51 o 
 -13   3   7        2.24       26.06      7.70 o 
 -12   3   7        0.13        6.23      6.95 o 
 -11   3   7       23.88       34.81      7.43 o 
 -10   3   7       18.56       11.67      5.61 o 
  -9   3   7      310.08      279.93     10.98 o 
  -8   3   7      187.60      179.34      9.07 o 
  -7   3   7      329.72      304.10     10.91 o 
  -6   3   7      187.60      159.54      8.88 o 
  -5   3   7      600.41      628.76     16.38 o 
  -4   3   7      117.76      109.76      4.23 o 
  -3   3   7      138.88      120.88      4.31 o 
  -2   3   7       14.39        8.26      3.27 o 
  -1   3   7      123.29      119.64      4.41 o 
   0   3   7       17.30       11.48      3.31 o 
   1   3   7      122.50      114.60      6.51 o 
   2   3   7        0.25        8.77      5.24 o 
   3   3   7       12.01       19.06      5.31 o 
   4   3   7       96.20      110.29      6.65 o 
   5   3   7       97.56       97.67      7.00 o 
   6   3   7        7.68       12.13      5.39 o 
   7   3   7       19.47        4.43      5.79 o 
 -13   4   7        1.01       12.27      7.79 o 
 -12   4   7       41.15       41.93      7.44 o 
 -11   4   7      131.97      125.89      9.49 o 
 -10   4   7        6.98        4.88      5.74 o 
  -9   4   7        0.13       -1.94      4.78 o 
  -8   4   7        1.81        2.38      5.64 o 
  -7   4   7       15.13       20.59      5.82 o 
  -6   4   7       76.02       95.86      5.40 o 
  -5   4   7      412.46      454.75     17.30 o 
  -4   4   7      125.37      104.91      4.31 o 
  -3   4   7       62.84       70.58      6.15 o 
  -2   4   7        0.03       -2.50      3.11 o 
  -1   4   7        1.43        1.91      3.10 o 
   0   4   7       52.94       42.18      3.68 o 
   1   4   7       27.64       25.72      3.43 o 
   2   4   7       18.49       10.83      4.85 o 
   3   4   7        0.42        2.41      3.58 o 
   4   4   7        1.10        3.91      5.03 o 
   5   4   7        1.40        3.34      5.13 o 
   6   4   7       41.70       46.17      6.37 o 
   7   4   7        1.36       -2.94      6.31 o 
 -13   5   7       10.21       18.73      7.62 o 
 -12   5   7       17.63        2.58      7.10 o 
 -11   5   7       14.30        1.57      6.63 o 
 -10   5   7      166.69      168.88      9.79 o 
  -9   5   7       54.68       54.38      7.12 o 
  -8   5   7       15.41       13.12      6.18 o 
  -7   5   7      133.69      121.22      8.15 o 
  -6   5   7       20.57       36.59      5.71 o 
  -5   5   7       73.84       63.92      3.95 o 
  -4   5   7        1.19        2.78      3.15 o 
  -3   5   7        0.19        1.63      3.00 o 
  -2   5   7      198.26      200.70      6.45 o 
  -1   5   7      177.61      175.51      5.03 o 
   0   5   7      148.06      144.75      5.06 o 
   1   5   7      166.11      142.80      4.89 o 
   2   5   7       82.11       76.56      7.43 o 
   3   5   7        2.94        0.89      3.40 o 
   4   5   7        9.54        8.12      5.27 o 
   5   5   7       21.94       24.74      7.40 o 
   6   5   7       18.31       24.87      7.99 o 
 -11   6   7       59.99       53.67      7.60 o 
 -10   6   7       46.68       47.99      7.75 o 
  -9   6   7      156.25      191.83     10.57 o 
  -8   6   7       26.21       22.70      5.89 o 
  -7   6   7       99.27       94.64      9.30 o 
  -6   6   7      204.00      214.26      7.24 o 
  -5   6   7        2.16       -3.46      4.23 o 
  -4   6   7      110.34      101.76      6.66 o 
  -3   6   7       31.55       32.69      5.92 o 
  -2   6   7        8.34       13.39      3.79 o 
  -1   6   7        6.61        4.58      4.51 o 
   0   6   7        1.86       -6.17     10.91 o 
   1   6   7       11.70       19.88      8.48 o 
   2   6   7       22.98       34.40      4.55 o 
   3   6   7        8.29        3.09      4.49 o 
   4   6   7        0.04        2.85      4.93 o 
   5   6   7        2.78        6.78      5.39 o 
 -11   7   7        2.57       37.22      7.65 o 
 -10   7   7        0.26       11.22      5.48 o 
  -9   7   7       54.63       67.77      7.34 o 
  -8   7   7       11.90       -6.71      6.71 o 
  -7   7   7        0.53       10.11      4.43 o 
  -6   7   7       91.03       80.07      5.30 o 
  -5   7   7        0.39       -4.36      4.36 o 
  -4   7   7        2.01        8.65      6.24 o 
  -3   7   7        5.45        0.22      5.43 o 
  -2   7   7        0.46        1.72      4.86 o 
  -1   7   7       63.34       43.91      6.29 o 
   0   7   7      125.61       97.47      7.84 o 
   1   7   7       15.07       21.81      5.43 o 
   2   7   7        4.63       14.12      5.20 o 
   3   7   7        0.12        2.76      6.85 o 
   4   7   7       13.60       -0.52      7.69 o 
   5   7   7        4.18       15.48      8.53 o 
 -10   8   7       61.49       73.56      8.46 o 
  -9   8   7       40.79       20.16      5.99 o 
  -8   8   7       21.53       26.60      6.51 o 
  -7   8   7        3.42       10.63      4.27 o 
  -6   8   7        5.78       -0.23      3.79 o 
  -5   8   7       54.92       58.63      5.33 o 
  -4   8   7       50.68       61.62      7.07 o 
  -3   8   7       83.76       88.67      7.77 o 
  -2   8   7       47.70       60.09      7.39 o 
  -1   8   7       78.07       89.72      7.92 o 
   1   8   7       18.54       31.73      7.06 o 
   2   8   7        1.30       42.80      7.27 o 
   3   8   7        3.75       12.98      6.17 o 
  -9   9   7       32.17       14.96      6.37 o 
  -8   9   7        0.02        2.09     18.09 o 
  -7   9   7        0.00       -1.92      8.30 o 
  -6   9   7        5.41       -3.91      3.91 o 
  -5   9   7        3.23        0.45      5.35 o 
  -4   9   7       17.04       23.24      6.57 o 
  -3   9   7        0.44       -6.21      6.21 o 
  -2   9   7        1.15       -1.37      4.74 o 
  -1   9   7       40.73       55.22      7.81 o 
   0   9   7        9.00       -2.87      5.88 o 
   1   9   7       52.36       15.45      6.18 o 
   2   9   7        0.01       63.37      8.16 o 
  -6  10   7        9.37       22.27     20.29 o 
  -5  10   7        4.43        1.51      5.26 o 
  -4  10   7        4.26       20.88      5.64 o 
  -3  10   7        9.56       -5.26      5.26 o 
  -2  10   7        0.42       -6.30      6.30 o 
  -1  10   7        7.54       21.94      5.89 o 
   0  10   7        5.87        1.59      5.15 o 
 -13   0   8      191.75      241.19     11.20 o 
 -12   0   8      121.76      137.84      8.54 o 
 -11   0   8       87.11       66.96      7.85 o 
 -10   0   8      130.17      121.57      8.70 o 
  -9   0   8      211.99      213.95      9.63 o 
  -8   0   8        5.42        2.38      5.55 o 
  -7   0   8       38.14       43.32      6.39 o 
  -6   0   8      510.72      555.83     13.23 o 
  -5   0   8     1349.20     1476.82     20.06 o 
  -4   0   8      394.21      425.78     12.79 o 
  -3   0   8        0.68       -0.57      6.69 o 
  -2   0   8       33.04       31.21      7.29 o 
  -1   0   8        3.12       11.79      7.17 o 
   0   0   8       22.69       22.39      7.64 o 
   1   0   8        6.98        8.51      7.26 o 
   2   0   8        2.93        7.44      7.41 o 
   3   0   8       11.70       15.50      7.40 o 
   4   0   8        4.10        8.72      7.64 o 
   5   0   8      113.95       94.89     10.56 o 
   6   0   8       80.20       90.37     11.46 o 
 -13   1   8        3.67       24.40      8.98 o 
 -12   1   8        5.76       11.58      4.64 o 
 -11   1   8        4.08        4.80      3.85 o 
 -10   1   8       11.83       -1.56      3.87 o 
  -9   1   8       24.75       24.73      4.17 o 
  -8   1   8       77.87       72.85      4.83 o 
  -7   1   8      179.15      158.80      5.84 o 
  -6   1   8      102.23       96.27      4.94 o 
  -5   1   8       19.82       25.19      4.23 o 
  -4   1   8      233.96      217.59      7.25 o 
  -3   1   8       63.03       65.88      3.95 o 
  -2   1   8      164.79      170.99      6.39 o 
  -1   1   8      374.03      349.02      8.58 o 
   0   1   8      206.91      198.39      7.28 o 
   1   1   8       89.29       83.69      6.01 o 
   2   1   8        0.98       -2.02      5.44 o 
   3   1   8        2.14       -1.39      5.36 o 
   4   1   8       10.41       21.22      6.17 o 
   5   1   8        5.72        5.36      6.45 o 
   6   1   8        1.50       15.80      7.22 o 
 -13   2   8        5.55       12.36      6.05 o 
 -12   2   8        6.61        3.09      6.45 o 
 -11   2   8       34.15       22.38      7.28 o 
 -10   2   8       17.61       13.83      6.15 o 
  -9   2   8       77.34       84.84      5.34 o 
  -8   2   8       28.34       26.48      4.17 o 
  -7   2   8        0.04       -1.50      3.38 o 
  -6   2   8       16.40       18.81      3.90 o 
  -5   2   8      749.68      743.56     11.60 o 
  -4   2   8       22.37       29.68      3.64 o 
  -3   2   8       19.61       19.22      3.33 o 
  -2   2   8       44.20       46.52      3.65 o 
  -1   2   8       17.18       26.17      3.30 o 
   0   2   8       30.48       26.06      5.05 o 
   1   2   8        2.17       14.32      5.17 o 
   2   2   8       44.13       46.76      6.06 o 
   3   2   8       14.66       19.03      5.52 o 
   4   2   8       25.22       29.18      5.87 o 
   5   2   8       21.27       21.12      5.91 o 
   6   2   8        0.24       12.16      7.27 o 
 -13   3   8        0.44       -4.02      7.11 o 
 -12   3   8        0.91       -3.43      6.60 o 
 -11   3   8        3.86       -6.56      6.56 o 
 -10   3   8        0.71       10.94      6.99 o 
  -9   3   8        5.02        7.88      6.34 o 
  -8   3   8        1.82       -0.27      6.21 o 
  -7   3   8       10.15       11.43      5.51 o 
  -6   3   8        1.70        2.67      6.02 o 
  -5   3   8      201.33      186.30      5.31 o 
  -4   3   8       28.41       35.58      3.76 o 
  -3   3   8      231.24      237.41      6.35 o 
  -2   3   8       84.91      102.89      4.44 o 
  -1   3   8       13.07       19.24      3.29 o 
   0   3   8        9.85        9.65      3.38 o 
   1   3   8       86.20       86.89      6.04 o 
   2   3   8        0.40       -4.00      4.67 o 
   3   3   8        1.34        1.86      6.21 o 
   4   3   8       29.98       29.14     13.40 o 
   5   3   8        3.26       10.93      6.46 o 
 -12   4   8        9.20       -1.06      6.29 o 
 -11   4   8       69.16       63.48      8.34 o 
 -10   4   8        9.18       21.96      6.22 o 
  -9   4   8       13.34        9.04      6.23 o 
  -8   4   8        8.54       -0.69      5.40 o 
  -7   4   8       11.62       14.31      6.31 o 
  -6   4   8       16.65       11.19      4.29 o 
  -5   4   8      300.49      305.50      6.36 o 
  -4   4   8        3.47       -3.20      3.37 o 
  -3   4   8       37.35       35.25      3.67 o 
  -2   4   8        0.56        3.20      3.28 o 
  -1   4   8        2.80        0.75      3.11 o 
   0   4   8      120.79      123.07      4.87 o 
   1   4   8        0.79        3.92      3.23 o 
   2   4   8       32.95       30.62      5.13 o 
   3   4   8       27.32       32.78      5.67 o 
   4   4   8       15.48       12.95      6.13 o 
   5   4   8        0.19        1.51      5.96 o 
 -12   5   8        0.29       -6.85      6.85 o 
 -11   5   8        0.00       17.85      6.75 o 
 -10   5   8       76.27       92.14      8.55 o 
  -9   5   8        4.63        0.47      5.72 o 
  -8   5   8       62.18       62.70      7.95 o 
  -7   5   8       39.23       63.73      8.11 o 
  -6   5   8        0.31       -0.25      3.29 o 
  -5   5   8       67.72       77.76      4.34 o 
  -4   5   8       68.74       59.39      4.11 o 
  -3   5   8        2.05        6.15      3.37 o 
  -2   5   8        0.50       -1.03      2.74 o 
  -1   5   8       11.50       10.68      3.63 o 
   0   5   8       13.51       14.48      3.45 o 
   1   5   8        7.29        5.10      4.90 o 
   2   5   8       12.75       13.20      4.73 o 
   3   5   8       15.72       34.37     22.32 o 
   4   5   8       12.50       13.54      8.88 o 
 -11   6   8        2.05       29.76      6.65 o 
 -10   6   8       11.48       19.19      6.55 o 
  -9   6   8      159.17      164.09      9.81 o 
  -8   6   8       75.36      108.96      9.53 o 
  -7   6   8       77.89       89.45      5.91 o 
  -6   6   8        0.51       -6.17     15.16 o 
  -5   6   8       49.63       53.40     12.96 o 
  -4   6   8        2.88        9.75      6.49 o 
  -3   6   8        8.25       24.24      6.20 o 
  -2   6   8       26.85       30.35      4.56 o 
  -1   6   8       47.45       46.19      4.99 o 
   0   6   8       10.25       16.78      6.42 o 
   1   6   8       10.96        3.05      3.51 o 
   2   6   8        4.24       -2.07     18.57 o 
   3   6   8        2.86       48.72     33.26 o 
   4   6   8        1.95       22.47     12.66 o 
 -10   7   8        4.73       -6.07      6.07 o 
  -9   7   8       25.30       22.42      6.85 o 
  -8   7   8        3.08       31.66      8.13 o 
  -7   7   8        1.92       10.05      4.44 o 
  -6   7   8       15.34        6.68     10.31 o 
  -5   7   8       13.03       -2.58      6.70 o 
  -4   7   8      241.69      259.93     11.61 o 
  -3   7   8       41.94       45.05      7.10 o 
  -2   7   8       21.11        8.51      6.24 o 
  -1   7   8        0.11       14.46      5.23 o 
   0   7   8       10.38       26.49      6.04 o 
   1   7   8       21.96       11.44      5.42 o 
   2   7   8       17.22        5.42      5.17 o 
   3   7   8       36.03      117.17      7.66 o 
  -9   8   8      118.04      173.62     11.09 o 
  -8   8   8       25.44       38.00      7.04 o 
  -7   8   8       12.51        2.40     20.14 o 
  -6   8   8        0.20       -1.96     17.48 o 
  -5   8   8       11.00        2.08      6.56 o 
  -4   8   8       10.33       35.15      7.38 o 
  -3   8   8       23.32       15.91      6.03 o 
  -2   8   8       65.72       53.87      7.32 o 
  -1   8   8        7.00        0.05      5.43 o 
   0   8   8        3.83       22.69      6.57 o 
   1   8   8        0.05       -4.87      4.87 o 
  -7   9   8       32.66       48.72     19.06 o 
  -6   9   8       44.14       28.49      5.42 o 
  -5   9   8        3.27       -3.54      5.86 o 
  -4   9   8        2.52       15.62      6.89 o 
  -3   9   8        4.70       -0.86      6.16 o 
  -1   9   8       34.89       33.19      6.22 o 
 -12   1   9        7.23       -7.73     12.90 o 
 -11   1   9        0.00       20.77      6.50 o 
 -10   1   9       75.37       80.96      5.50 o 
  -9   1   9       47.13       42.60      4.96 o 
  -8   1   9       26.35       37.32      6.10 o 
  -7   1   9       20.41       28.73      5.17 o 
  -6   1   9      106.18      100.98      5.41 o 
  -5   1   9       48.16       49.88      5.61 o 
  -4   1   9      454.42      430.21     10.74 o 
  -3   1   9       31.44       21.51      5.31 o 
  -2   1   9       29.94       41.04      5.55 o 
  -1   1   9       34.99       35.03      5.58 o 
   0   1   9       17.26       17.34      5.54 o 
   1   1   9        0.51        8.99      7.29 o 
   2   1   9       33.18       21.10      5.16 o 
   3   1   9       25.79       20.83      5.73 o 
   4   1   9       15.64       30.19      6.97 o 
 -12   2   9       10.00       18.92      5.92 o 
 -11   2   9       35.14       66.66      8.73 o 
 -10   2   9       10.05       12.40      7.11 o 
  -9   2   9      204.41      184.81      9.88 o 
  -8   2   9       14.56       15.10      6.20 o 
  -7   2   9        1.57        4.06      6.63 o 
  -6   2   9        1.00       -5.78      5.78 o 
  -5   2   9      119.29      103.63     10.06 o 
  -4   2   9      126.45      113.55      4.76 o 
  -3   2   9       70.87       84.80      5.60 o 
  -2   2   9       30.21       41.09      5.83 o 
  -1   2   9        0.51       -2.98      4.86 o 
   0   2   9        1.54       -0.27      5.07 o 
   1   2   9      119.45      134.92      6.96 o 
   2   2   9       62.59       69.01      5.92 o 
   3   2   9       32.18       37.01      5.94 o 
   4   2   9        0.46        3.57      7.43 o 
 -12   3   9        0.31       14.48      6.75 o 
 -11   3   9        3.85       14.24      7.63 o 
 -10   3   9       19.78       21.10      7.64 o 
  -9   3   9       69.61       60.70      7.33 o 
  -8   3   9        0.05        3.53      6.71 o 
  -7   3   9        0.62       -0.38      5.72 o 
  -6   3   9       23.22       30.30      5.27 o 
  -5   3   9       17.88       25.73      4.02 o 
  -4   3   9      200.51      184.43      8.66 o 
  -3   3   9       52.00       45.00      4.00 o 
  -2   3   9       67.14       71.59      4.29 o 
  -1   3   9        4.79        0.03      5.78 o 
   0   3   9        2.13        3.86      5.11 o 
   1   3   9        3.05        8.13      5.79 o 
   2   3   9       13.28        9.48      5.79 o 
   3   3   9        2.21       13.35      5.58 o 
   4   3   9       19.39       14.42      8.95 o 
 -11   4   9        5.11        6.03      5.46 o 
 -10   4   9        6.18       -3.13      6.16 o 
  -9   4   9        9.44        0.36      6.05 o 
  -8   4   9       16.22       18.89      6.99 o 
  -7   4   9        1.36       -2.65      5.80 o 
  -6   4   9        7.81        3.32      3.62 o 
  -5   4   9      218.15      206.36      7.17 o 
  -4   4   9        6.86        2.02      3.87 o 
  -3   4   9       18.09       16.54      5.07 o 
  -2   4   9      109.52      111.21      5.05 o 
  -1   4   9      152.70      128.68      5.02 o 
   0   4   9        2.59       10.50      8.39 o 
   1   4   9        2.59        4.48      5.00 o 
   2   4   9        7.07        7.44      5.29 o 
   3   4   9        1.53        6.21      6.13 o 
 -11   5   9        0.03       -7.28      7.28 o 
 -10   5   9        1.32       -7.23      7.23 o 
  -9   5   9        8.12       25.35      7.89 o 
  -8   5   9       26.12       37.10      6.91 o 
  -7   5   9       94.99       96.27      6.04 o 
  -6   5   9       94.03      101.62      5.17 o 
  -5   5   9      111.82      119.43      5.21 o 
  -4   5   9       15.53       13.50      4.03 o 
  -3   5   9        0.57       -0.10      3.58 o 
  -2   5   9        0.95        7.21      4.44 o 
  -1   5   9        8.56       11.62      6.11 o 
   0   5   9      135.59      131.03      5.27 o 
   1   5   9        2.76        5.13      5.02 o 
   2   5   9        9.35       19.65      7.53 o 
 -10   6   9       53.21       52.12      7.64 o 
  -9   6   9        2.68       41.68      7.33 o 
  -8   6   9        2.56        9.21      7.18 o 
  -7   6   9        0.83      -10.89     10.89 o 
  -6   6   9       45.16       56.76     14.19 o 
  -5   6   9       15.97        5.32      6.08 o 
  -4   6   9       63.72       64.00      7.85 o 
  -3   6   9        0.00        5.99      5.49 o 
  -2   6   9       10.94       10.19      5.44 o 
  -1   6   9       21.28       23.53     25.07 o 
   0   6   9        0.00        1.07     10.30 o 
   1   6   9        2.14       16.26      6.59 o 
  -8   7   9        2.41       -6.92      6.92 o 
  -7   7   9        2.04        3.75      5.33 o 
  -6   7   9        1.11        7.21      6.51 o 
  -5   7   9       23.40       13.77      4.96 o 
  -4   7   9        5.66        9.70      6.31 o 
  -3   7   9       40.60       63.61      7.93 o 
  -2   7   9       31.95       20.68      6.36 o 
   0   7   9        2.01        6.92      5.18 o 
  -6   8   9        0.65       10.59      6.51 o 
  -5   8   9        4.56       -5.32      5.32 o 
  -4   8   9        0.77       -4.79      5.71 o 
  -3   8   9       37.96       78.30      8.04 o 
 -11   0  10       20.94        6.12      5.61 o 
 -10   0  10        0.89       -2.41      6.45 o 
  -9   0  10       33.94       36.26      6.62 o 
  -8   0  10       18.32       20.43      6.64 o 
  -7   0  10        9.18        6.23      5.34 o 
  -6   0  10        8.24        9.41      8.03 o 
  -5   0  10      159.81      175.99     10.31 o 
  -4   0  10      133.44      122.21      9.72 o 
  -3   0  10      277.80      269.60     13.22 o 
  -2   0  10       84.50       81.14     10.04 o 
  -1   0  10      124.30       91.88     10.19 o 
   0   0  10       96.73      108.91     11.15 o 
   1   0  10        0.72        8.07      9.20 o 
   2   0  10        0.04       -4.92      7.31 o 
 -11   1  10        7.81       -1.01      6.38 o 
 -10   1  10        2.35        0.42      6.44 o 
  -9   1  10        2.92       14.87      5.44 o 
  -8   1  10       51.21       61.08      7.24 o 
  -7   1  10       54.19       63.06      8.08 o 
  -6   1  10       24.30       29.67      5.56 o 
  -5   1  10      249.02      236.64      8.32 o 
  -4   1  10        7.57       -1.90      5.32 o 
  -3   1  10       25.03       24.68      5.97 o 
  -2   1  10       12.55       18.94      6.04 o 
  -1   1  10        0.20       -4.29      5.63 o 
   0   1  10        7.67       12.35      5.51 o 
   1   1  10       46.35       54.99      6.09 o 
   2   1  10        0.45       -0.39     10.81 o 
 -10   2  10       32.59       40.25      7.94 o 
  -9   2  10        0.01       10.81      7.29 o 
  -8   2  10       16.14       22.52      6.48 o 
  -7   2  10        2.98        0.57      5.15 o 
  -6   2  10       13.99        9.83      5.42 o 
  -5   2  10       12.12       10.75      5.50 o 
  -4   2  10        7.17        4.04      4.91 o 
  -3   2  10        1.50        3.86      5.14 o 
  -2   2  10       12.15       11.60      5.42 o 
  -1   2  10       15.39       10.61      5.95 o 
   0   2  10       13.59       21.70      6.16 o 
   1   2  10        6.20        1.06      4.90 o 
   2   2  10        0.17       -4.18      5.86 o 
 -11   3  10       32.59       18.03      8.22 o 
 -10   3  10       12.57       35.34      8.67 o 
  -9   3  10       22.46       29.16      7.34 o 
  -8   3  10       57.45       59.65      8.73 o 
  -7   3  10       24.79       24.38      5.08 o 
  -6   3  10        0.29        0.91      9.04 o 
  -5   3  10       52.30       56.94      6.76 o 
  -4   3  10        0.85       12.36      5.95 o 
  -3   3  10       35.91       35.22      6.26 o 
  -2   3  10       30.28       26.82      5.85 o 
  -1   3  10       18.39       13.11      6.23 o 
   0   3  10       23.06       32.08      6.56 o 
   1   3  10        8.76        4.96      6.98 o 
 -10   4  10       26.43       59.32      9.41 o 
  -9   4  10        0.06        6.81      7.50 o 
  -8   4  10       49.03       56.95      8.18 o 
  -7   4  10       29.06       31.45      5.07 o 
  -6   4  10        0.02        1.05      5.52 o 
  -5   4  10        0.04        8.59      4.82 o 
  -4   4  10        0.51        6.03      7.14 o 
  -3   4  10       26.24       22.73      4.43 o 
  -2   4  10       15.51       15.26      5.07 o 
  -1   4  10        3.57        9.11      7.53 o 
   0   4  10        1.36       15.02      6.20 o 
   1   4  10        0.01        0.97      5.42 o 
  -9   5  10        3.88        3.83      6.79 o 
  -8   5  10        4.24       -4.04      7.77 o 
  -7   5  10        5.07       16.14      5.02 o 
  -6   5  10        2.31        1.29      4.97 o 
  -5   5  10        3.29       10.32      5.12 o 
  -4   5  10        0.07        1.91      6.78 o 
  -3   5  10       11.42       14.96      3.90 o 
  -2   5  10        0.27        4.03      4.38 o 
  -1   5  10        2.06        5.62      9.07 o 
   0   5  10        1.90        6.82     11.03 o 
  -7   6  10       20.75       20.16      8.98 o 
  -6   6  10       31.96       51.32      7.24 o 
  -5   6  10        0.35        3.59      6.38 o 
  -4   6  10       78.01       44.77      7.02 o 
  -3   6  10        0.27       -5.82      5.82 o 
  -2   6  10        6.46       27.81      5.81 o 
  -9   1  11        6.73       -5.13      5.13 o 
  -8   1  11        2.59        2.16      5.09 o 
  -7   1  11        1.06        2.14      5.19 o 
  -6   1  11       55.99       58.80      6.35 o 
  -5   1  11       15.17        0.47      5.73 o 
  -4   1  11       10.41        9.29      5.88 o 
  -3   1  11        5.14        7.01      5.76 o 
  -2   1  11        0.52       -5.93      5.93 o 
  -1   1  11        3.93        8.20      6.60 o 
  -9   2  11        5.76       -5.04      5.04 o 
  -8   2  11        1.53        0.01      5.48 o 
  -7   2  11       19.69       18.36      6.23 o 
  -6   2  11       33.30       33.48      6.52 o 
  -5   2  11       15.44        5.67      5.32 o 
  -4   2  11      127.43      138.23      7.82 o 
  -3   2  11        3.53        9.90      5.67 o 
  -2   2  11       12.08        9.74      6.08 o 
  -8   3  11       10.52       18.88      8.80 o 
  -7   3  11        0.66        3.41      5.49 o 
  -6   3  11        0.12        0.25      7.90 o 
  -5   3  11       24.87       24.21      5.80 o 
  -4   3  11       31.60       38.60     14.15 o 
  -3   3  11       39.52       46.69      6.63 o 
  -2   3  11        0.01       -5.13      5.78 o 
  -6   4  11        1.16        5.46      6.64 o 
  -5   4  11       25.82       20.97      4.06 o 
  -4   4  11        0.38        4.71      6.38 o 
                                                 
